# Supplementary material for: 1-(4-Meth­oxy­phen­yl)ethane-1,2-diyl 1,1′-biphenyl-2,2′-dicarboxyl­ate
Source: Acta Crystallogr Sect E Struct Rep Online. 2012 May 5;68(Pt 6):o1628. doi: 10.1107/S160053681201848X (PMC3379233; doi:10.1107/S160053681201848X)
Supplement: Supplementary file 2 [file e-68-o1628-Isup2.hkl]

# 
# h,k,l, Fc-squared, Fo-squared, sigma(Fo-squared) and status flag 
# 
data_I
_shelx_title ' wdd55_0m in P2(1)/c (100K)' 
_shelx_refln_list_code          4 
_shelx_F_calc_maximum      118.03 
_exptl_crystal_F_000       784.00 
_reflns_d_resolution_high  0.6173 
 
loop_ 
 _symmetry_equiv_pos_as_xyz 
 'x, y, z' 
 '-x, y+1/2, -z+1/2' 
 '-x, -y, -z' 
 'x, -y-1/2, z-1/2' 
 
_cell_length_a    14.0049 
_cell_length_b    10.8637 
_cell_length_c    12.7190 
_cell_angle_alpha  90.000 
_cell_angle_beta  110.150 
_cell_angle_gamma  90.000 
 
_shelx_F_squared_multiplier     1.000 
 
loop_ 
 _refln_index_h 
 _refln_index_k 
 _refln_index_l 
 _refln_F_squared_calc 
 _refln_F_squared_meas 
 _refln_F_squared_sigma 
 _refln_observed_status 
   1   0   0      381.79      411.39      9.53 o 
   3   0   0      183.89      149.58      4.66 o 
   4   0   0      337.86      237.31      7.14 o 
   5   0   0     1524.86     1544.61     36.72 o 
   6   0   0      352.41      350.38      4.67 o 
   7   0   0     2794.72     2929.56     31.56 o 
   8   0   0     1131.81      978.52     11.63 o 
   9   0   0       35.27       42.72      1.55 o 
  10   0   0     4653.24     4420.13     53.63 o 
  11   0   0      235.85      230.82      4.56 o 
  12   0   0      118.92      123.00      3.20 o 
  13   0   0      266.67      235.81      4.80 o 
  14   0   0       84.64       86.78      7.99 o 
  15   0   0      179.10      172.83      7.73 o 
  16   0   0       21.44       30.14      3.98 o 
  17   0   0      638.98      598.23     17.94 o 
  18   0   0       43.21       51.81      5.34 o 
  19   0   0      202.07      201.04      9.52 o 
  20   0   0       51.55       65.20      6.38 o 
  21   0   0      162.85      168.99      9.18 o 
   2   1   0      110.42       99.44      2.95 o 
   3   1   0      661.67      681.91     16.26 o 
   4   1   0      613.32      607.46     15.13 o 
   5   1   0        6.75        3.09      0.43 o 
   6   1   0      330.65      336.45      5.42 o 
   7   1   0        2.63        9.71      0.59 o 
   8   1   0      203.54      184.64      2.51 o 
   9   1   0      344.43      284.41      3.28 o 
  10   1   0       40.59       41.88      1.21 o 
  11   1   0        3.80        4.17      0.61 o 
  12   1   0     1888.75     1798.20     17.17 o 
  13   1   0      238.21      231.09      5.57 o 
  14   1   0       10.72       13.26      1.31 o 
  15   1   0       55.01       55.89      3.14 o 
  16   1   0       22.27       24.52      2.54 o 
  17   1   0       10.27       18.56      3.28 o 
  18   1   0        9.25        6.84      4.52 o 
  19   1   0        0.14        1.82      1.65 o 
  20   1   0        0.32        0.68      1.77 o 
  21   1   0       12.52       15.86      2.77 o 
   2   2   0      500.79      562.09     13.21 o 
   3   2   0      744.94      759.96     17.64 o 
   4   2   0      108.93       99.43      2.95 o 
   5   2   0       10.48        8.40      1.50 o 
   6   2   0       62.79       73.47      3.42 o 
   7   2   0        1.81        9.24      0.67 o 
   8   2   0      229.35      221.87      2.75 o 
   9   2   0       22.52       15.31      1.10 o 
  10   2   0      259.53      237.33      3.84 o 
  11   2   0       47.03       54.48      1.69 o 
  12   2   0     2152.51     2106.82     21.52 o 
  13   2   0       18.77       17.97      1.59 o 
  14   2   0       55.58       44.27      2.37 o 
  15   2   0       82.67       84.92      2.72 o 
  16   2   0       69.21       76.22      3.26 o 
  17   2   0        6.28        4.67      1.71 o 
  18   2   0        0.97        1.45      1.85 o 
  19   2   0       99.93      118.14      7.02 o 
  20   2   0       38.70       34.30      3.45 o 
  21   2   0        0.68        1.55      1.97 o 
   1   3   0        9.26       21.71      0.89 o 
   2   3   0     2950.68     3203.47     69.81 o 
   4   3   0      415.01      440.94      6.41 o 
   5   3   0     2056.34     2190.57     17.86 o 
   6   3   0       34.48       15.84      0.73 o 
   7   3   0      255.29      311.11      4.08 o 
   8   3   0       54.24       49.11      1.38 o 
   9   3   0       11.53       13.39      0.77 o 
  10   3   0        5.14        5.33      0.72 o 
  11   3   0      123.98      122.57      2.41 o 
  12   3   0      266.88      239.38      3.69 o 
  13   3   0        0.10        2.15      1.30 o 
  14   3   0        0.42        0.59      0.86 o 
  15   3   0       43.74       39.33      2.34 o 
  16   3   0      209.57      212.62      6.71 o 
  17   3   0       75.68       72.28      2.80 o 
  18   3   0        0.04       -0.89      1.46 o 
  19   3   0        2.70        1.47      1.89 o 
  20   3   0        5.33        7.01      2.12 o 
   0   4   0       10.28        9.20      1.51 o 
   1   4   0       45.25       47.38      2.75 o 
   2   4   0     1227.40     1391.23     22.06 o 
   3   4   0      797.21      774.09     10.39 o 
   4   4   0      775.50      780.84      8.97 o 
   5   4   0      360.89      429.13      4.74 o 
   6   4   0      185.72      192.75      2.55 o 
   7   4   0      248.50      239.77      3.09 o 
   8   4   0      140.33      120.93      2.41 o 
   9   4   0      132.56      135.77      2.02 o 
  10   4   0      435.32      447.70      4.88 o 
  11   4   0      369.07      367.83      4.38 o 
  12   4   0      794.97      803.80      9.49 o 
  13   4   0      413.89      389.52      6.90 o 
  14   4   0        0.01        1.35      0.88 o 
  15   4   0        0.68        0.45      0.93 o 
  16   4   0        0.01        0.46      0.97 o 
  17   4   0       39.41       38.33      2.88 o 
  18   4   0       68.13       75.88      3.61 o 
  19   4   0        6.90        4.92      1.91 o 
  20   4   0        1.24       -0.15      1.71 o 
   1   5   0     3269.11     3294.44     35.25 o 
   2   5   0      354.00      312.52      3.68 o 
   3   5   0      893.33     1003.71     11.26 o 
   4   5   0     1082.87     1235.80     13.76 o 
   5   5   0      365.43      340.22      4.18 o 
   6   5   0       51.59       50.87      1.60 o 
   7   5   0     1090.32     1140.03     10.77 o 
   8   5   0       13.32       26.03      1.03 o 
   9   5   0       23.16       29.30      1.20 o 
  10   5   0       30.42       26.40      1.17 o 
  11   5   0      334.28      337.20      4.58 o 
  12   5   0       91.63       85.71      5.76 o 
  13   5   0      232.76      210.40      4.41 o 
  14   5   0      106.02      101.81      3.44 o 
  15   5   0      463.34      492.31      7.13 o 
  16   5   0      105.11      106.07      2.98 o 
  17   5   0        0.03       -0.98      0.98 o 
  18   5   0       10.37       10.18      1.57 o 
  19   5   0        3.57        2.77      2.70 o 
  20   5   0       21.04       17.85      4.06 o 
   0   6   0     1623.43     1802.43     23.24 o 
   1   6   0        7.87        8.20      0.60 o 
   2   6   0      189.69      199.48      3.29 o 
   3   6   0      415.93      425.64      5.76 o 
   4   6   0      230.27      266.24      3.50 o 
   5   6   0      204.22      233.56      3.30 o 
   6   6   0      547.74      552.84      6.41 o 
   7   6   0       10.70       15.24      1.15 o 
   8   6   0       20.82       15.12      0.78 o 
   9   6   0      537.49      470.35      5.08 o 
  10   6   0       47.16       46.59      1.96 o 
  11   6   0        1.35        1.92      0.68 o 
  12   6   0        1.39        1.48      0.77 o 
  13   6   0        0.73        0.43      0.88 o 
  14   6   0       45.72       50.63      2.33 o 
  15   6   0      392.49      392.15      6.92 o 
  16   6   0       13.99       12.81      2.55 o 
  17   6   0       50.65       54.80      3.63 o 
  18   6   0       27.53       30.30      2.74 o 
  19   6   0       17.43       17.93      2.38 o 
  20   6   0       19.63       18.86      4.17 o 
   1   7   0     1839.67     2028.08     20.22 o 
   2   7   0       92.71       81.76      1.74 o 
   3   7   0        0.41        1.33      0.47 o 
   4   7   0      807.31      825.29     13.93 o 
   5   7   0      335.52      405.99      5.02 o 
   6   7   0       42.88       48.42      1.83 o 
   7   7   0       39.43       37.72      1.95 o 
   8   7   0      653.45      571.42      6.54 o 
   9   7   0      352.60      324.30      4.90 o 
  10   7   0       62.75       59.95      2.55 o 
  11   7   0      414.79      370.54      6.79 o 
  12   7   0       82.11       89.98      3.99 o 
  13   7   0       24.74       21.29      2.18 o 
  14   7   0        4.55        5.68      2.03 o 
  15   7   0      686.12      688.77     12.61 o 
  16   7   0      135.44      144.34      5.17 o 
  17   7   0       11.28       14.24      2.80 o 
  18   7   0        0.70        0.33      2.06 o 
  19   7   0        4.27        4.44      2.35 o 
   0   8   0      549.24      623.84     11.42 o 
   1   8   0      200.61      227.08      4.44 o 
   2   8   0      463.75      481.13      7.89 o 
   3   8   0        6.27        4.23      0.68 o 
   4   8   0      491.06      525.78      7.21 o 
   5   8   0      180.36      179.20      3.22 o 
   6   8   0      113.12      123.83      1.98 o 
   7   8   0      204.31      246.08      3.62 o 
   8   8   0       11.93       14.56      1.17 o 
   9   8   0      368.59      350.50      4.91 o 
  10   8   0      348.80      304.00      4.61 o 
  11   8   0      217.76      195.96      3.67 o 
  12   8   0        8.15        7.70      1.37 o 
  13   8   0       15.55       17.89      2.10 o 
  14   8   0       86.31       75.38      5.47 o 
  15   8   0        0.01        0.77      1.59 o 
  16   8   0      578.03      595.32     21.25 o 
  17   8   0      122.71      136.60      8.09 o 
  18   8   0       11.35       12.25      2.84 o 
   1   9   0       85.62       88.13      1.83 o 
   2   9   0      412.10      415.67      4.51 o 
   3   9   0      279.16      318.06      3.75 o 
   4   9   0       73.83       69.03      1.54 o 
   5   9   0      276.93      259.16      3.37 o 
   6   9   0      480.31      444.84      5.05 o 
   7   9   0       81.33       81.48      1.74 o 
   8   9   0      249.07      214.25      3.57 o 
   9   9   0      139.24      138.72      2.90 o 
  10   9   0        5.90        4.44      0.94 o 
  11   9   0        3.40        2.04      1.19 o 
  12   9   0       30.85       25.52      1.83 o 
  13   9   0       12.92       16.84      2.16 o 
  14   9   0        6.81        9.05      1.90 o 
  15   9   0      458.42      506.41     18.57 o 
  16   9   0      117.56      109.76      5.61 o 
  17   9   0       62.54       63.36      4.89 o 
  18   9   0       12.87       13.47      3.00 o 
   0  10   0      785.25      788.10     10.33 o 
   1  10   0      163.57      159.59      2.37 o 
   2  10   0        0.31       -0.44      0.44 o 
   3  10   0      739.89      729.87     11.10 o 
   4  10   0      836.30      822.84     10.01 o 
   5  10   0      207.44      210.80      3.09 o 
   6  10   0     2190.57     2103.91     18.47 o 
   7  10   0      627.58      603.70      7.09 o 
   8  10   0      314.25      303.89      4.14 o 
   9  10   0       28.66       24.78      1.52 o 
  10  10   0      186.31      184.86      3.62 o 
  11  10   0        0.00        1.08      0.90 o 
  12  10   0        5.43        4.98      1.22 o 
  13  10   0       44.26       39.95      3.03 o 
  14  10   0       58.26       62.89      4.60 o 
  15  10   0       21.21       22.84      3.28 o 
  16  10   0        9.33        5.31      2.51 o 
  17  10   0       45.38       55.98     10.74 o 
   1  11   0       43.66       46.35      1.41 o 
   2  11   0       98.92       94.21      1.96 o 
   3  11   0      257.11      260.13      3.55 o 
   4  11   0      278.52      266.63      3.67 o 
   5  11   0      258.12      265.67      3.72 o 
   6  11   0       79.44       85.99      2.40 o 
   7  11   0       11.78       10.98      1.07 o 
   8  11   0        8.30        6.19      0.97 o 
   9  11   0       87.62       87.41      2.50 o 
  10  11   0      154.33      146.20      3.30 o 
  11  11   0      204.36      211.11      4.16 o 
  12  11   0      495.92      512.37      7.86 o 
  13  11   0      123.18      113.69      5.37 o 
  14  11   0        4.17        2.25      2.31 o 
  15  11   0       78.20       96.51      5.36 o 
  16  11   0       36.39       32.66      8.31 o 
   0  12   0       54.47       50.89      2.16 o 
   1  12   0      133.70      124.94      3.01 o 
   2  12   0       16.51       17.06      1.09 o 
   3  12   0       14.09       16.47      1.09 o 
   4  12   0       10.00        8.42      0.95 o 
   5  12   0      171.17      172.12      3.17 o 
   6  12   0      102.19      108.90      2.56 o 
   7  12   0        0.23        0.14      0.75 o 
   8  12   0      108.70       97.27      2.56 o 
   9  12   0      308.67      307.98      8.40 o 
  10  12   0        0.53       -0.78      0.95 o 
  11  12   0      119.37      122.15      3.58 o 
  12  12   0        0.66        0.16      1.42 o 
  13  12   0        6.05        1.96      2.14 o 
  14  12   0       17.04       16.11      3.09 o 
  15  12   0       16.59       14.84      3.00 o 
   1  13   0        2.99        2.20      0.77 o 
   2  13   0        0.50       -0.32      0.65 o 
   3  13   0       35.79       38.49      1.61 o 
   4  13   0      405.12      396.21      5.42 o 
   5  13   0       72.03       64.69      2.44 o 
   6  13   0       15.34       12.70      1.23 o 
   7  13   0        4.26        4.27      0.99 o 
   8  13   0       26.06       28.11      2.34 o 
   9  13   0      110.53      117.18      3.87 o 
  10  13   0       73.58       71.74      3.79 o 
  11  13   0      167.77      161.20      4.59 o 
  12  13   0      100.73       96.41      3.75 o 
  13  13   0       95.49      101.75      9.70 o 
  14  13   0       70.31       75.30      5.29 o 
   0  14   0        4.17        5.33      1.89 o 
   1  14   0       19.56       13.51      1.21 o 
   2  14   0        3.71        3.31      0.90 o 
   3  14   0        7.05        4.27      0.96 o 
   4  14   0      245.28      238.61      5.02 o 
   5  14   0       10.30        8.82      1.16 o 
   6  14   0      195.11      193.23      3.75 o 
   7  14   0      118.65      119.26      3.61 o 
   8  14   0       16.01       17.94      1.82 o 
   9  14   0        3.33        4.51      1.69 o 
  10  14   0        8.08        7.87      2.24 o 
  11  14   0      110.63      118.52      5.60 o 
  12  14   0       45.55       50.40      3.62 o 
   1  15   0       19.26       18.47      1.70 o 
   2  15   0      304.27      307.38      5.77 o 
   3  15   0        7.84        5.71      1.31 o 
   4  15   0        2.38        4.01      1.20 o 
   5  15   0       17.78       16.56      1.71 o 
   6  15   0       34.95       36.80      3.75 o 
   7  15   0      210.06      212.58      4.97 o 
   8  15   0      152.27      152.01      4.27 o 
   9  15   0       15.27       12.63      2.16 o 
  10  15   0        1.70        1.60      2.52 o 
  11  15   0        5.77        7.20      1.99 o 
   0  16   0       10.81        7.47      2.04 o 
   1  16   0        5.26        6.34      1.38 o 
   2  16   0        0.17        0.01      1.08 o 
   3  16   0        2.27        1.70      1.19 o 
   4  16   0        5.22        4.45      1.56 o 
   5  16   0        1.25        1.36      1.19 o 
   6  16   0        6.39        5.97      1.49 o 
   7  16   0       50.66       47.23      2.80 o 
   8  16   0        0.00        0.57      1.55 o 
   1  17   0       11.19        9.85      1.60 o 
   2  17   0        0.52        0.04      1.20 o 
   3  17   0       33.89       40.12      2.53 o 
   4  17   0        3.51        2.40      1.36 o 
   5  17   0       73.81       71.51      3.27 o 
 -21   1   1       95.45       98.47      4.96 o 
 -20   1   1       34.81       39.11      7.09 o 
 -19   1   1      117.89      126.61      5.25 o 
 -18   1   1       32.66       41.73      3.37 o 
 -17   1   1      107.40      110.03      4.57 o 
 -16   1   1      343.46      338.53      6.40 o 
 -15   1   1      133.39      123.74      3.45 o 
 -14   1   1       17.11       18.14      1.86 o 
 -13   1   1       34.92       42.50      1.50 o 
 -12   1   1      317.03      282.02      3.60 o 
 -11   1   1       11.47       10.38      0.92 o 
 -10   1   1      875.86      882.94      7.72 o 
  -9   1   1        6.00        6.17      0.57 o 
  -8   1   1       39.73       48.92      1.34 o 
  -7   1   1     5620.42     6075.89     74.60 o 
  -6   1   1     2534.67     2623.15     22.63 o 
  -5   1   1      408.18      415.35     11.32 o 
  -2   1   1      294.48      310.70      5.53 o 
  -1   1   1        1.36        7.05      0.46 o 
   1   1   1      679.17      736.46     12.02 o 
   2   1   1     2050.84     2053.48     46.44 o 
   4   1   1      267.85      257.10      7.44 o 
   5   1   1      188.78      194.03      4.15 o 
   6   1   1       55.70       56.27      1.60 o 
   7   1   1      504.65      538.45      5.94 o 
   8   1   1     1377.14     1456.81     13.57 o 
   9   1   1       51.43       45.41      1.36 o 
  10   1   1     2004.86     1972.37     18.28 o 
  11   1   1        3.09        5.44      0.79 o 
  12   1   1     1438.58     1384.50     14.73 o 
  13   1   1     1141.47     1072.22     12.03 o 
  14   1   1       83.37       81.89      3.19 o 
  15   1   1       31.88       26.76      2.26 o 
  16   1   1      209.01      218.84      6.61 o 
  17   1   1        9.35       10.61      2.12 o 
  18   1   1        0.32        1.04      1.65 o 
  19   1   1      122.75      119.72      5.27 o 
  20   1   1        8.19        6.63      2.20 o 
 -21   2   1       34.53       41.11      3.65 o 
 -20   2   1        1.92        4.46      1.98 o 
 -19   2   1      100.18       96.96      7.91 o 
 -18   2   1       50.13       51.10      3.65 o 
 -17   2   1       19.33       22.65      2.68 o 
 -16   2   1       25.26       27.72      2.09 o 
 -15   2   1      148.76      147.31      4.71 o 
 -14   2   1       25.36       20.31      1.45 o 
 -13   2   1      243.43      238.90      4.10 o 
 -12   2   1      399.96      362.49      5.18 o 
 -11   2   1        7.61       14.05      0.97 o 
 -10   2   1       28.30       35.71      1.13 o 
  -9   2   1      313.27      316.75      3.73 o 
  -8   2   1        2.08        2.75      0.41 o 
  -7   2   1      225.98      229.22      2.78 o 
  -6   2   1      134.76      126.64      4.18 o 
  -5   2   1      727.16      694.13     15.68 o 
  -2   2   1     1866.52     1792.82     30.08 o 
   0   2   1      681.59      677.15     11.24 o 
   1   2   1     1609.04     1730.01     27.45 o 
   2   2   1      421.42      388.55      8.80 o 
   3   2   1     2589.59     2709.54     59.67 o 
   4   2   1     1301.31     1374.93     21.49 o 
   5   2   1      220.07      193.92      3.03 o 
   6   2   1      287.29      267.10      3.45 o 
   7   2   1      109.56      137.73      2.42 o 
   8   2   1        3.56        6.83      0.91 o 
   9   2   1       73.20      100.76      2.31 o 
  10   2   1      700.02      653.35      7.14 o 
  11   2   1      140.31      137.38      8.20 o 
  12   2   1       93.69       75.07      4.15 o 
  13   2   1      589.06      584.26      7.60 o 
  14   2   1      113.99      119.89      3.11 o 
  15   2   1        3.87        2.76      1.12 o 
  16   2   1       22.62       18.65      2.08 o 
  17   2   1       42.74       41.84      3.41 o 
  18   2   1        0.07       -0.18      1.59 o 
  19   2   1       19.72       22.91      2.93 o 
  20   2   1       46.09       52.11      4.10 o 
 -21   3   1       10.69       13.17      4.73 o 
 -20   3   1       26.42       22.96      2.88 o 
 -19   3   1       90.76      108.74      4.78 o 
 -18   3   1       91.87      102.58      3.59 o 
 -17   3   1      278.88      283.43      6.02 o 
 -16   3   1        1.89        1.59      1.01 o 
 -15   3   1      778.39      798.28     10.00 o 
 -14   3   1        4.07        3.01      0.96 o 
 -13   3   1      393.90      385.78      6.86 o 
 -12   3   1      360.38      322.36      4.80 o 
 -11   3   1      254.22      218.00      2.87 o 
 -10   3   1       64.35       67.55      1.62 o 
  -9   3   1     1120.31     1125.85      9.41 o 
  -8   3   1        1.01        6.54      0.55 o 
  -7   3   1      595.19      635.17      5.97 o 
  -6   3   1      738.26      811.65      7.81 o 
  -5   3   1     5495.02     6033.42    126.57 o 
  -4   3   1     3845.20     4048.76     60.22 o 
  -3   3   1     3647.44     3726.62     81.99 o 
  -1   3   1      535.55      507.84      8.84 o 
   1   3   1      889.59      959.50     16.60 o 
   2   3   1     1871.16     1978.79     25.06 o 
   3   3   1     1033.33     1088.67     13.59 o 
   4   3   1      514.87      537.19     36.88 o 
   5   3   1      231.23      326.67      5.80 o 
   6   3   1      126.70      132.62      4.56 o 
   7   3   1     1375.64     1415.73     13.31 o 
   8   3   1        4.22       10.34      0.87 o 
   9   3   1        0.08        0.98      0.48 o 
  10   3   1     2363.98     2353.56     21.58 o 
  11   3   1       48.63       46.02      1.67 o 
  12   3   1       22.20       17.50      1.20 o 
  13   3   1      539.55      521.07      7.01 o 
  14   3   1      207.25      197.92      3.87 o 
  15   3   1       11.82       13.97      1.38 o 
  16   3   1        0.08        0.70      1.07 o 
  17   3   1      131.17      135.23      6.03 o 
  18   3   1       20.56       22.32      2.74 o 
  19   3   1       15.90       13.81      2.47 o 
  20   3   1       81.74       79.26      6.00 o 
 -21   4   1        2.06        0.51      2.72 o 
 -20   4   1       10.63       12.07      2.25 o 
 -19   4   1      123.80      117.74      3.89 o 
 -18   4   1       21.44       23.21      2.10 o 
 -17   4   1       35.41       39.28      2.31 o 
 -16   4   1        0.55        2.22      1.01 o 
 -15   4   1      361.09      370.44      7.36 o 
 -14   4   1       53.37       53.74      2.49 o 
 -13   4   1        7.25        8.93      1.05 o 
 -12   4   1      222.36      228.42      3.52 o 
 -11   4   1       21.69       12.22      0.87 o 
 -10   4   1      142.09      117.16      1.95 o 
  -9   4   1      439.49      442.68      4.64 o 
  -8   4   1      108.26       84.93      1.84 o 
  -7   4   1       60.98       67.60      1.40 o 
  -6   4   1        1.69       10.75      0.81 o 
  -5   4   1     4728.67     5193.17     77.30 o 
  -4   4   1      407.83      430.32      5.56 o 
  -3   4   1     2868.45     3194.13     39.39 o 
  -2   4   1      197.32      203.05      6.21 o 
   0   4   1     1216.14     1210.31     16.04 o 
   1   4   1     1828.64     1881.89     33.28 o 
   2   4   1     3171.27     3200.78     39.53 o 
   3   4   1     1176.99     1323.90     13.23 o 
   4   4   1       19.25       17.24      0.63 o 
   5   4   1       65.86       99.02      1.82 o 
   6   4   1        0.45        1.19      0.44 o 
   7   4   1       17.58       12.37      0.78 o 
   8   4   1      415.29      382.72      4.28 o 
   9   4   1       55.09       42.03      1.33 o 
  10   4   1        4.11        7.28      0.84 o 
  11   4   1      530.74      486.87      9.87 o 
  12   4   1      149.69      173.86      7.44 o 
  13   4   1      302.12      308.79      5.62 o 
  14   4   1      107.43      110.38      2.87 o 
  15   4   1       35.90       37.35      2.01 o 
  16   4   1       12.92       11.75      1.70 o 
  17   4   1       55.15       53.17      2.60 o 
  18   4   1       15.23       29.19      3.52 o 
  19   4   1       65.76       71.75      4.32 o 
  20   4   1       11.01       11.13      2.41 o 
 -20   5   1       45.02       51.02      3.82 o 
 -19   5   1        6.94        8.61      2.25 o 
 -18   5   1       40.08       47.83      3.21 o 
 -17   5   1      164.60      176.22      3.92 o 
 -16   5   1        0.71        0.83      0.98 o 
 -15   5   1      112.92      107.37      2.84 o 
 -14   5   1      201.47      193.86      3.86 o 
 -13   5   1       10.32        7.92      1.33 o 
 -12   5   1       30.50       27.76      1.27 o 
 -11   5   1      153.47      104.75      2.03 o 
 -10   5   1       12.61       11.94      0.80 o 
  -9   5   1       35.90       43.63      1.27 o 
  -8   5   1       82.59       82.12      1.39 o 
  -7   5   1        1.38        0.16      0.44 o 
  -6   5   1        1.88        0.56      0.42 o 
  -5   5   1       25.87       23.04      1.29 o 
  -4   5   1       54.32       54.04      1.55 o 
  -3   5   1     1894.05     1843.51    125.30 o 
  -2   5   1      984.48     1094.50     20.22 o 
  -1   5   1      194.13      192.95      3.41 o 
   0   5   1     2648.44     2919.60     28.62 o 
   1   5   1       69.99       79.56      1.41 o 
   2   5   1     4718.66     4955.36     60.26 o 
   3   5   1       38.10       63.63      1.16 o 
   4   5   1      255.96      264.62      2.47 o 
   5   5   1      427.75      465.85      4.21 o 
   6   5   1     1170.74     1330.31     13.52 o 
   7   5   1       38.31       32.72      1.30 o 
   8   5   1      134.24      138.99      2.50 o 
   9   5   1       74.79       88.58      2.26 o 
  10   5   1       23.50       14.46      0.99 o 
  11   5   1       95.69       91.46      2.40 o 
  12   5   1        0.01        2.86      0.98 o 
  13   5   1      100.79       92.70      2.94 o 
  14   5   1       11.78       13.55      1.54 o 
  15   5   1       11.81       12.30      1.59 o 
  16   5   1       19.15       24.16      2.05 o 
  17   5   1        8.52       10.39      1.62 o 
  18   5   1        5.98        4.85      1.41 o 
  19   5   1       12.07       13.31      3.02 o 
  20   5   1        7.21        9.12      3.42 o 
 -20   6   1        1.41       -1.40      2.52 o 
 -19   6   1      113.15      126.91      5.41 o 
 -18   6   1        0.05        1.06      1.54 o 
 -17   6   1       10.81       11.64      1.99 o 
 -16   6   1        6.58        5.75      1.47 o 
 -15   6   1       30.03       26.23      2.54 o 
 -14   6   1        4.59        2.88      1.43 o 
 -13   6   1       17.08       14.17      1.85 o 
 -12   6   1      136.02      117.90      2.97 o 
 -11   6   1        3.58        1.08      0.78 o 
 -10   6   1        2.36        0.29      0.81 o 
  -9   6   1       48.31       44.05      1.67 o 
  -8   6   1      137.59      139.40      2.45 o 
  -7   6   1      121.32      160.22      3.19 o 
  -6   6   1      230.97      236.30      3.42 o 
  -5   6   1       89.72      109.18      4.41 o 
  -4   6   1      175.42      179.42      2.97 o 
  -3   6   1     4063.27     4453.94     47.15 o 
  -2   6   1      763.30      786.91     11.16 o 
  -1   6   1       48.40       44.53      2.33 o 
   0   6   1      480.48      482.93      5.76 o 
   1   6   1       60.23       72.72      1.68 o 
   2   6   1      521.69      530.32      4.94 o 
   3   6   1        0.72        2.07      0.31 o 
   4   6   1       26.71       25.23      1.10 o 
   5   6   1     1405.99     1510.23     13.03 o 
   6   6   1       13.58        7.39      0.57 o 
   7   6   1      435.25      453.51      5.24 o 
   8   6   1      621.14      654.78      6.20 o 
   9   6   1      216.06      197.02      2.75 o 
  10   6   1        4.75        3.13      0.64 o 
  11   6   1       50.61       43.24      1.79 o 
  12   6   1      353.12      324.37      5.63 o 
  13   6   1       40.84       46.22      2.27 o 
  14   6   1       11.52       14.19      1.56 o 
  15   6   1      293.85      308.46      5.96 o 
  16   6   1        2.54        0.99      1.16 o 
  17   6   1       17.05       19.69      4.44 o 
  18   6   1        2.39        1.94      2.63 o 
  19   6   1       20.04       21.67      5.39 o 
 -19   7   1        1.23        0.54      1.68 o 
 -18   7   1        3.01        1.61      2.18 o 
 -17   7   1       38.81       44.19      5.74 o 
 -16   7   1       30.41       29.01      2.85 o 
 -15   7   1      196.83      191.34      6.71 o 
 -14   7   1        0.66        0.08      1.26 o 
 -13   7   1        6.87        6.14      1.30 o 
 -12   7   1        4.05        7.13      1.14 o 
 -11   7   1        9.02        8.70      1.12 o 
 -10   7   1      825.01      726.37      8.99 o 
  -9   7   1      236.99      236.40      3.98 o 
  -8   7   1      401.73      370.77      5.19 o 
  -7   7   1       28.81       21.61      1.10 o 
  -6   7   1      150.10      158.03      3.06 o 
  -5   7   1       75.40       59.17      3.45 o 
  -4   7   1        0.94        1.57      0.82 o 
  -3   7   1      367.44      430.85      6.18 o 
  -2   7   1        0.21        1.43      0.50 o 
  -1   7   1      259.48      265.17      4.19 o 
   0   7   1     2713.24     2889.35     24.06 o 
   1   7   1      382.74      359.51      4.01 o 
   2   7   1        1.45        3.37      0.43 o 
   3   7   1      433.51      455.45      5.25 o 
   4   7   1      309.91      327.75      3.35 o 
   5   7   1       19.71       15.38      0.77 o 
   6   7   1      148.87      135.37      2.01 o 
   7   7   1      275.79      279.32      3.63 o 
   8   7   1      286.92      259.38      3.58 o 
   9   7   1      115.79      105.68      2.23 o 
  10   7   1      702.49      671.63      9.64 o 
  11   7   1       14.71       13.30      1.43 o 
  12   7   1        2.58        3.75      1.31 o 
  13   7   1      206.72      207.81      5.61 o 
  14   7   1       37.43       42.21      5.59 o 
  15   7   1      107.40      115.28      4.52 o 
  16   7   1       33.68       35.23      3.74 o 
  17   7   1       75.07       73.54      7.46 o 
  18   7   1        2.02        3.92      2.32 o 
  19   7   1        1.93        0.99      2.37 o 
 -19   8   1       33.32       34.73      3.95 o 
 -18   8   1       12.28        5.59      2.48 o 
 -17   8   1        5.09        2.26      5.36 o 
 -16   8   1        0.42        1.36      1.68 o 
 -15   8   1        8.75        9.19      3.26 o 
 -14   8   1        0.32       -0.64      1.23 o 
 -13   8   1       53.97       53.19      2.73 o 
 -12   8   1      120.75      102.93      2.92 o 
 -11   8   1       53.05       59.94      2.64 o 
 -10   8   1      293.56      277.61      5.40 o 
  -9   8   1      221.36      217.56      3.89 o 
  -8   8   1        0.87        2.04      0.81 o 
  -7   8   1        1.54        0.81      0.53 o 
  -6   8   1        1.44       -0.31      0.46 o 
  -5   8   1      242.45      227.14      5.10 o 
  -4   8   1      334.91      355.30      6.06 o 
  -3   8   1      383.53      383.32      5.62 o 
  -2   8   1     1366.30     1413.00     19.39 o 
  -1   8   1      474.51      527.43      7.71 o 
   0   8   1       91.45       78.47      1.60 o 
   1   8   1       80.31       74.63      1.50 o 
   2   8   1      379.14      367.03      4.65 o 
   3   8   1        8.60        9.83      0.69 o 
   4   8   1      697.04      686.29      6.19 o 
   5   8   1       45.47       60.17      1.30 o 
   6   8   1      230.90      209.60      2.72 o 
   7   8   1       17.29       23.69      1.05 o 
   8   8   1      941.58      897.61     12.08 o 
   9   8   1      633.55      628.30      7.46 o 
  10   8   1       12.93       12.73      1.17 o 
  11   8   1      400.41      396.82      6.75 o 
  12   8   1        5.96        6.94      1.81 o 
  13   8   1        1.10        0.90      1.31 o 
  14   8   1      236.82      232.84      6.30 o 
  15   8   1       71.52       76.76      4.11 o 
  16   8   1      195.28      219.60      8.61 o 
  17   8   1      120.56      131.53      5.98 o 
  18   8   1       15.03       13.79      2.88 o 
 -18   9   1       27.38       27.32      3.70 o 
 -17   9   1       15.90       16.94      3.12 o 
 -16   9   1        0.71        0.73      2.07 o 
 -15   9   1      691.21      693.54     12.89 o 
 -14   9   1       76.55       72.71      3.76 o 
 -13   9   1        6.96        7.25      1.33 o 
 -12   9   1        5.91        5.54      1.07 o 
 -11   9   1      133.36      132.99      3.33 o 
 -10   9   1       59.93       46.22      2.76 o 
  -9   9   1       13.75        9.19      1.10 o 
  -8   9   1        0.00        0.19      0.79 o 
  -7   9   1       59.90       57.37      1.80 o 
  -6   9   1      105.07       88.66      1.99 o 
  -5   9   1        9.25       14.56      0.94 o 
  -4   9   1       59.10       57.27      1.41 o 
  -3   9   1       54.64       47.43      1.24 o 
  -2   9   1       64.16       57.56      1.33 o 
  -1   9   1        1.58        1.81      0.46 o 
   0   9   1      137.24      149.14      2.89 o 
   1   9   1      132.36      109.24      1.85 o 
   2   9   1       12.09       14.63      0.79 o 
   3   9   1        0.64        1.85      0.50 o 
   4   9   1      955.67      889.38      8.44 o 
   5   9   1      142.47      126.26      2.03 o 
   6   9   1      134.26      142.12      2.25 o 
   7   9   1       26.03       29.06      1.20 o 
   8   9   1      211.99      183.07      4.09 o 
   9   9   1       22.50       21.14      1.40 o 
  10   9   1       23.03       22.31      1.49 o 
  11   9   1        0.21        0.33      0.89 o 
  12   9   1       77.46       81.91      5.20 o 
  13   9   1      325.90      314.27      7.37 o 
  14   9   1        3.35        6.42      1.82 o 
  15   9   1        2.02       -0.54      1.95 o 
  16   9   1        4.82        0.76      2.21 o 
  17   9   1       37.04       37.74      3.97 o 
 -17  10   1       49.13       45.46      4.41 o 
 -16  10   1      222.55      230.94      8.16 o 
 -15  10   1       10.71        8.49      3.44 o 
 -14  10   1        9.02       10.71      2.07 o 
 -13  10   1       56.65       51.10      2.85 o 
 -12  10   1       40.30       40.10      2.07 o 
 -11  10   1       42.24       38.78      1.97 o 
 -10  10   1       11.93        9.85      1.16 o 
  -9  10   1        5.97        4.42      1.00 o 
  -8  10   1      151.99      129.14      2.73 o 
  -7  10   1        7.39        7.98      0.90 o 
  -6  10   1      190.57      173.67      4.83 o 
  -5  10   1       20.76       24.48      1.17 o 
  -4  10   1       61.59       64.97      1.62 o 
  -3  10   1        1.72        1.37      0.52 o 
  -2  10   1        1.11        1.08      0.50 o 
  -1  10   1      387.90      392.60      4.28 o 
   0  10   1      433.43      431.23      4.78 o 
   1  10   1        0.92       -0.03      0.50 o 
   2  10   1      276.95      267.17      3.41 o 
   3  10   1      115.72      132.34      2.23 o 
   4  10   1       12.45       20.05      1.15 o 
   5  10   1        1.51        3.65      0.68 o 
   6  10   1      143.76      126.38      3.26 o 
   7  10   1        0.50        0.31      0.64 o 
   8  10   1       30.70       31.21      1.60 o 
   9  10   1       27.18       24.79      1.54 o 
  10  10   1       86.35       80.93      2.44 o 
  11  10   1       12.26       11.24      1.38 o 
  12  10   1        4.78        6.56      1.65 o 
  13  10   1      101.73      105.59      5.18 o 
  14  10   1       49.79       45.38      3.98 o 
  15  10   1       26.54       22.55      3.25 o 
  16  10   1        0.27        1.19      2.11 o 
  17  10   1        0.00        0.08      2.17 o 
 -16  11   1       13.16       17.77      3.20 o 
 -15  11   1      551.39      530.23     19.66 o 
 -14  11   1        8.61        9.92      3.00 o 
 -13  11   1      145.23      154.11      4.86 o 
 -12  11   1       39.28       40.92      2.15 o 
 -11  11   1       35.23       32.07      1.88 o 
 -10  11   1        4.61        6.85      1.22 o 
  -9  11   1        0.30        0.66      0.91 o 
  -8  11   1        3.61        3.50      0.85 o 
  -7  11   1      486.30      490.43      6.26 o 
  -6  11   1      428.95      421.09      5.50 o 
  -5  11   1      138.61      130.17      3.03 o 
  -4  11   1      185.52      194.76      3.02 o 
  -3  11   1      129.25      130.03      2.45 o 
  -2  11   1       25.96       21.91      1.07 o 
  -1  11   1      128.67      136.16      2.37 o 
   0  11   1       12.21       11.90      0.88 o 
   1  11   1      182.79      160.38      2.60 o 
   2  11   1      264.86      290.93      4.45 o 
   3  11   1       62.35       62.75      3.10 o 
   4  11   1     1114.04     1078.48     10.33 o 
   5  11   1       16.88       17.17      1.74 o 
   6  11   1      493.62      462.99      5.84 o 
   7  11   1       15.83       11.45      1.06 o 
   8  11   1        0.45        0.82      0.72 o 
   9  11   1        4.99        4.73      1.02 o 
  10  11   1       32.95       31.71      1.84 o 
  11  11   1        1.50        1.02      1.07 o 
  12  11   1       26.56       29.99      3.35 o 
  13  11   1       11.82        7.92      2.42 o 
  14  11   1      104.12      105.09      5.90 o 
  15  11   1       15.12       13.48      4.69 o 
  16  11   1       73.23       69.97      5.14 o 
 -15  12   1       43.38       42.34      4.25 o 
 -14  12   1        4.44        6.02      3.74 o 
 -13  12   1        7.58        8.73      1.81 o 
 -12  12   1       73.76       69.42      3.10 o 
 -11  12   1      207.85      210.33      4.72 o 
 -10  12   1       57.66       53.38      2.59 o 
  -9  12   1       96.87       89.73      2.87 o 
  -8  12   1       62.94       61.12      2.12 o 
  -7  12   1      186.54      189.83      3.56 o 
  -6  12   1      251.43      238.45      3.94 o 
  -5  12   1      157.18      157.01      3.46 o 
  -4  12   1       91.20       94.68      2.29 o 
  -3  12   1       84.00       81.44      1.96 o 
  -2  12   1       18.56       17.54      1.15 o 
  -1  12   1      183.35      176.73      2.90 o 
   0  12   1      118.93      117.64      2.30 o 
   1  12   1      110.98      117.88      2.30 o 
   2  12   1      633.81      614.54      6.66 o 
   3  12   1      143.17      139.24      2.57 o 
   4  12   1       37.66       38.26      1.53 o 
   5  12   1      129.20      126.04      2.51 o 
   6  12   1        3.93        2.77      0.82 o 
   7  12   1        4.79        8.08      1.04 o 
   8  12   1      190.94      192.24      3.64 o 
   9  12   1      179.78      172.69      3.79 o 
  10  12   1      224.24      232.30      4.41 o 
  11  12   1        4.82        3.94      1.48 o 
  12  12   1      187.72      198.49      7.11 o 
  13  12   1       10.15       13.15      2.77 o 
  14  12   1        1.96        3.62      2.33 o 
  15  12   1       41.94       52.80      4.88 o 
 -14  13   1       16.96       20.20      3.33 o 
 -13  13   1        6.10        9.36      1.86 o 
 -12  13   1       30.68       28.96      2.86 o 
 -11  13   1      435.05      458.51     15.63 o 
 -10  13   1      256.13      256.51      5.88 o 
  -9  13   1       50.18       50.93      2.54 o 
  -8  13   1       86.41       84.14      2.51 o 
  -7  13   1        8.52        6.13      1.05 o 
  -6  13   1      114.05      115.07      3.04 o 
  -5  13   1        0.20        0.56      0.76 o 
  -4  13   1       13.29       12.60      1.15 o 
  -3  13   1       71.61       63.37      1.97 o 
  -2  13   1        2.70        2.48      0.84 o 
  -1  13   1      254.33      253.02      4.73 o 
   0  13   1       97.44       93.90      2.17 o 
   1  13   1       25.42       25.20      1.34 o 
   2  13   1        0.07        0.51      0.70 o 
   3  13   1       70.87       68.11      1.91 o 
   4  13   1      168.70      161.99      2.96 o 
   5  13   1        2.80        2.95      0.89 o 
   6  13   1      697.43      681.91      8.18 o 
   7  13   1       28.08       25.50      1.60 o 
   8  13   1       79.50       76.01      2.38 o 
   9  13   1       10.74        8.19      1.62 o 
  10  13   1      131.57      134.37      3.77 o 
  11  13   1        1.39        0.49      1.71 o 
  12  13   1        3.34        6.06      2.30 o 
  13  13   1        7.36        8.89      2.53 o 
 -13  14   1        2.48        2.42      1.86 o 
 -12  14   1      380.30      410.89      9.39 o 
 -11  14   1        4.89        7.59      1.95 o 
 -10  14   1        0.22        1.25      1.50 o 
  -9  14   1        2.24        2.67      1.49 o 
  -8  14   1        0.02       -0.02      1.09 o 
  -7  14   1        2.99        1.77      1.06 o 
  -6  14   1       11.34        6.68      1.11 o 
  -5  14   1      149.58      143.97      3.69 o 
  -4  14   1        3.19        3.73      0.94 o 
  -3  14   1        1.59        2.23      0.87 o 
  -2  14   1      296.82      296.01      4.56 o 
  -1  14   1        0.69        0.02      0.79 o 
   0  14   1      269.18      272.96      4.29 o 
   1  14   1      151.55      150.35      2.93 o 
   2  14   1      152.57      151.92      2.94 o 
   3  14   1       19.89       21.02      1.42 o 
   4  14   1        7.55        7.02      1.05 o 
   5  14   1        2.64        3.91      1.00 o 
   6  14   1        0.12       -0.15      0.94 o 
   7  14   1       10.58        9.45      1.36 o 
   8  14   1       14.53       14.86      1.71 o 
   9  14   1        7.88        5.14      1.71 o 
  10  14   1       90.15       97.47      3.67 o 
  11  14   1        7.16        7.29      1.97 o 
  12  14   1       39.68       39.97      4.00 o 
 -11  15   1        4.12        4.58      1.83 o 
 -10  15   1        0.68        0.30      1.92 o 
  -9  15   1       41.53       40.78      3.11 o 
  -8  15   1       22.57       19.26      2.44 o 
  -7  15   1       27.46       25.95      2.42 o 
  -6  15   1       39.26       34.62      2.32 o 
  -5  15   1        6.39        5.98      1.36 o 
  -4  15   1       72.83       68.66      2.74 o 
  -3  15   1       25.73       25.68      1.94 o 
  -2  15   1        0.45        1.28      1.10 o 
  -1  15   1        0.79        0.66      1.27 o 
   0  15   1      241.56      247.82      5.04 o 
   1  15   1       57.55       60.22      2.59 o 
   2  15   1        2.85        3.75      1.20 o 
   3  15   1        3.64        3.08      1.17 o 
   4  15   1        1.88        1.96      1.29 o 
   5  15   1       30.89       30.16      3.20 o 
   6  15   1      263.48      270.68      8.59 o 
   7  15   1       47.82       49.80      2.76 o 
   8  15   1      127.03      125.74      4.67 o 
   9  15   1       20.57       19.38      2.51 o 
  10  15   1       52.43       53.72      3.65 o 
  -9  16   1       98.96       99.60      4.37 o 
  -8  16   1        2.50        3.36      1.71 o 
  -7  16   1        0.77        2.37      1.34 o 
  -6  16   1        3.06        3.16      1.71 o 
  -5  16   1       12.52       15.38      1.74 o 
  -4  16   1       14.21       13.09      1.64 o 
  -3  16   1        0.19        1.33      1.17 o 
  -2  16   1       12.16       16.83      1.84 o 
  -1  16   1       40.24       34.92      2.27 o 
   0  16   1      446.00      458.11      7.67 o 
   1  16   1       50.01       39.30      2.38 o 
   2  16   1       61.47       59.20      3.00 o 
   3  16   1        1.49        3.11      1.23 o 
   4  16   1       25.94       25.94      2.07 o 
   5  16   1       11.55       12.86      1.69 o 
   6  16   1       69.34       70.57      3.18 o 
   7  16   1       59.92       62.64      3.14 o 
   8  16   1        2.07       -0.83      1.49 o 
  -5  17   1        0.41        0.10      1.25 o 
  -4  17   1      109.29      113.33      3.88 o 
  -3  17   1        5.99        6.20      1.61 o 
  -2  17   1       12.62       11.40      1.63 o 
  -1  17   1        0.69       -0.16      1.19 o 
   0  17   1       82.32       84.35      3.41 o 
   1  17   1       43.34       45.68      2.64 o 
   2  17   1       13.12       14.67      1.76 o 
   3  17   1       17.88       16.25      1.83 o 
   4  17   1      150.73      139.94      4.10 o 
 -21   0   2      216.45      239.80     10.71 o 
 -20   0   2       52.46       45.70      5.23 o 
 -19   0   2       62.78       66.55      5.51 o 
 -18   0   2       23.41       17.37      3.32 o 
 -17   0   2       50.57       53.68      5.02 o 
 -16   0   2      353.56      347.89     15.69 o 
 -15   0   2      322.35      294.31      6.81 o 
 -14   0   2      646.26      654.48     20.07 o 
 -13   0   2       75.40       62.75      2.78 o 
 -12   0   2      414.04      357.24      5.75 o 
 -11   0   2      688.09      590.78     10.67 o 
 -10   0   2      844.18      796.35     11.97 o 
  -9   0   2      737.68      726.38     11.07 o 
  -8   0   2      755.00      730.42     10.63 o 
  -7   0   2     1649.87     1829.84     23.21 o 
  -6   0   2      288.71      305.28      4.76 o 
  -4   0   2      140.95      169.30      5.37 o 
   2   0   2        2.95        4.82      0.51 o 
   3   0   2      233.22      235.32      6.60 o 
   4   0   2      827.48      896.32     15.02 o 
   5   0   2     3488.61     3937.86     61.00 o 
   6   0   2      626.23      674.29      8.02 o 
   7   0   2      101.23      135.24      2.39 o 
   8   0   2      396.29      448.83      6.59 o 
   9   0   2      394.64      298.84      4.95 o 
  10   0   2       17.45       15.33      1.79 o 
  11   0   2      197.92      192.79      5.64 o 
  12   0   2      349.67      317.27      7.96 o 
  13   0   2      148.95      151.59      5.36 o 
  14   0   2       31.54       34.67      6.17 o 
  15   0   2      113.55      115.54      6.60 o 
  16   0   2        7.12        4.31      2.34 o 
  17   0   2      291.37      299.11     11.75 o 
  18   0   2        2.67        4.34      2.62 o 
  19   0   2        0.25       -1.26      2.33 o 
  20   0   2      120.81      121.58      7.97 o 
 -21   1   2       19.58       20.72      2.84 o 
 -20   1   2        5.79        7.41      2.07 o 
 -19   1   2        3.65        2.78      1.68 o 
 -18   1   2       92.06       85.67      4.16 o 
 -17   1   2      133.98      133.67      3.81 o 
 -16   1   2       35.20       37.91      2.28 o 
 -15   1   2       49.75       44.45      2.04 o 
 -14   1   2      169.63      154.82      2.81 o 
 -13   1   2      457.84      431.34      5.94 o 
 -12   1   2      283.81      259.52      3.63 o 
 -11   1   2       59.55       46.23      1.71 o 
 -10   1   2       16.88       11.08      0.84 o 
  -9   1   2      453.01      413.88      4.74 o 
  -8   1   2      179.97      192.63      2.83 o 
  -7   1   2       33.70       31.12      1.54 o 
  -6   1   2      164.62      169.42      3.04 o 
  -5   1   2      320.89      326.81      6.68 o 
  -4   1   2     2074.71     2103.83     65.08 o 
  -1   1   2      280.18      271.78      4.96 o 
   0   1   2      908.08      956.49     22.06 o 
   2   1   2      220.46      250.30     11.29 o 
   3   1   2      473.39      476.29     12.30 o 
   4   1   2       51.27       67.08      3.64 o 
   5   1   2      224.96      318.47      3.62 o 
   6   1   2     1349.45     1313.69     14.82 o 
   7   1   2       15.78        8.14      0.71 o 
   8   1   2      108.16       98.55      3.65 o 
   9   1   2      573.37      603.19     13.16 o 
  10   1   2        0.01        1.09      0.65 o 
  11   1   2       44.11       45.55      1.71 o 
  12   1   2       21.36       20.29      1.26 o 
  13   1   2      122.89      106.49      4.56 o 
  14   1   2       87.83       91.02      6.98 o 
  15   1   2       20.47       18.19      2.66 o 
  16   1   2       10.30       10.91      2.05 o 
  17   1   2        1.43       -0.26      1.50 o 
  18   1   2       16.79       22.84      3.56 o 
  19   1   2        2.49        0.78      1.74 o 
  20   1   2        7.16       10.96      3.11 o 
 -21   2   2        4.44        2.83      1.92 o 
 -20   2   2       24.20       18.18      2.65 o 
 -19   2   2        9.83       11.54      2.21 o 
 -18   2   2       42.84       39.95      2.53 o 
 -17   2   2      134.63      138.80      3.97 o 
 -16   2   2       99.49      101.02      3.34 o 
 -15   2   2       15.76       19.29      1.49 o 
 -14   2   2        8.35        8.04      2.46 o 
 -13   2   2      699.93      656.93      7.18 o 
 -12   2   2      352.14      360.77      4.48 o 
 -11   2   2      777.72      776.89      6.95 o 
 -10   2   2        6.41        6.51      0.71 o 
  -9   2   2      111.00       86.80      1.64 o 
  -8   2   2      610.68      714.26      6.55 o 
  -7   2   2     2805.53     3209.98     27.88 o 
  -6   2   2      405.32      415.56      3.69 o 
  -5   2   2     1738.28     1717.42     22.11 o 
  -4   2   2     1336.73     1422.72     18.58 o 
  -3   2   2        0.21        0.99      0.42 o 
   0   2   2      590.27      628.24     15.32 o 
   1   2   2     3016.81     3195.76     50.09 o 
   2   2   2      784.25      911.21     10.56 o 
   3   2   2     3576.96     3503.91    182.78 o 
   4   2   2      501.93      584.74     10.25 o 
   5   2   2      198.56      226.64      3.62 o 
   6   2   2      451.28      529.69      7.34 o 
   7   2   2        2.50        2.85      0.51 o 
   8   2   2       68.73       70.25      1.56 o 
   9   2   2       44.76       63.86      2.11 o 
  10   2   2     5271.05     5098.16     44.57 o 
  11   2   2     1161.24     1077.18     11.01 o 
  12   2   2       18.69       21.71      1.37 o 
  13   2   2        0.58        1.93      0.90 o 
  14   2   2       30.09       36.39      2.25 o 
  15   2   2       30.33       28.24      3.27 o 
  16   2   2      190.06      179.95      5.24 o 
  17   2   2        6.99        5.29      2.36 o 
  18   2   2        2.55        0.13      1.66 o 
  19   2   2        0.13        1.74      1.86 o 
  20   2   2       26.91       27.61      3.24 o 
 -21   3   2        2.76        0.93      1.82 o 
 -20   3   2        1.54        1.23      1.71 o 
 -19   3   2        7.00        5.84      2.29 o 
 -18   3   2       41.35       36.76      2.48 o 
 -17   3   2       65.98       66.16      4.50 o 
 -16   3   2       10.19       13.31      2.03 o 
 -15   3   2       12.09        6.86      1.14 o 
 -14   3   2      174.54      144.54      3.14 o 
 -13   3   2       43.87       42.76      1.80 o 
 -12   3   2       17.04       22.78      1.15 o 
 -11   3   2       62.31       77.91      1.72 o 
 -10   3   2      361.99      305.84      3.25 o 
  -9   3   2      464.98      459.16      4.61 o 
  -8   3   2       59.49       59.63      1.71 o 
  -7   3   2       74.39       67.37      1.37 o 
  -6   3   2        4.22        3.04      0.49 o 
  -5   3   2     3766.10     4137.39     53.72 o 
  -4   3   2     4725.55     4737.34     71.71 o 
  -3   3   2     2929.08     3047.34     47.57 o 
   0   3   2     3100.90     3064.06     69.09 o 
   1   3   2     1193.74     1220.39     15.94 o 
   2   3   2       19.73       23.63      1.24 o 
   3   3   2      421.63      448.13      4.88 o 
   4   3   2      218.59      214.83      5.38 o 
   5   3   2      873.13      865.80      9.20 o 
   6   3   2      324.70      326.99      3.25 o 
   7   3   2        0.92        0.63      0.35 o 
   8   3   2       97.43       95.57      1.91 o 
   9   3   2      376.82      318.93      4.04 o 
  10   3   2     1438.24     1380.80     17.61 o 
  11   3   2       50.31       48.86      1.93 o 
  12   3   2       20.32       16.03      1.32 o 
  13   3   2        0.13        2.23      0.81 o 
  14   3   2      342.74      329.57      5.68 o 
  15   3   2      524.41      543.11      8.25 o 
  16   3   2       17.19       20.50      2.20 o 
  17   3   2       55.05       51.70      3.45 o 
  18   3   2        6.83        5.80      2.00 o 
  19   3   2       71.34       78.08      4.69 o 
  20   3   2       77.15       72.93      4.85 o 
 -21   4   2        0.76       -1.77      2.50 o 
 -20   4   2       17.98       20.82      3.42 o 
 -19   4   2       27.79       31.33      3.13 o 
 -18   4   2        0.55       -1.07      1.21 o 
 -17   4   2        5.51        2.96      1.26 o 
 -16   4   2        9.86        9.98      1.45 o 
 -15   4   2        1.57        2.01      0.92 o 
 -14   4   2       11.07        8.33      1.07 o 
 -13   4   2      374.18      368.92      4.92 o 
 -12   4   2       17.41       15.43      0.99 o 
 -11   4   2        5.35        2.65      0.59 o 
 -10   4   2       95.78       78.88      1.63 o 
  -9   4   2       76.39       93.68      3.39 o 
  -8   4   2       36.01       29.92      0.91 o 
  -7   4   2     2363.96     2571.95     22.88 o 
  -6   4   2      409.16      413.38      5.63 o 
  -5   4   2     1523.74     1649.57     15.67 o 
  -4   4   2      433.82      398.27      9.04 o 
  -3   4   2       43.42       51.13      2.01 o 
  -2   4   2       72.78       80.31      1.60 o 
  -1   4   2       25.81       43.62      1.31 o 
   1   4   2     1462.94     1441.09     16.19 o 
   2   4   2      522.88      603.02      5.96 o 
   3   4   2     2179.17     2147.49     16.48 o 
   4   4   2       54.40       57.20      0.89 o 
   5   4   2       41.21       55.61      1.11 o 
   6   4   2      109.37      100.22      1.89 o 
   7   4   2        3.32        3.89      0.66 o 
   8   4   2      592.04      557.97      6.83 o 
   9   4   2        4.95        4.71      0.69 o 
  10   4   2     6400.39     5989.59     57.72 o 
  11   4   2      157.27      164.41      3.34 o 
  12   4   2       10.55       14.11      1.31 o 
  13   4   2       77.29       73.40      2.61 o 
  14   4   2        4.95        9.92      1.42 o 
  15   4   2       24.27       21.19      1.87 o 
  16   4   2        9.18        8.41      1.54 o 
  17   4   2       58.37       50.63      3.27 o 
  18   4   2        0.01        0.98      1.52 o 
  19   4   2       50.85       60.01      4.29 o 
 -21   5   2       14.76       13.10      2.48 o 
 -20   5   2        9.48        8.82      2.35 o 
 -19   5   2       15.73       17.39      2.73 o 
 -18   5   2        0.18       -0.55      1.72 o 
 -17   5   2      139.42      149.65      7.61 o 
 -16   5   2       11.13       13.68      1.70 o 
 -15   5   2       24.73       26.71      1.62 o 
 -14   5   2       57.57       57.59      2.25 o 
 -13   5   2      138.16      118.76      2.31 o 
 -12   5   2      135.50      121.97      2.71 o 
 -11   5   2        6.09        3.04      0.59 o 
 -10   5   2       24.46       43.58      1.49 o 
  -9   5   2       52.87       46.16      1.40 o 
  -8   5   2       66.82       64.94      1.70 o 
  -7   5   2      196.20      189.47      2.64 o 
  -6   5   2     2002.98     2156.52     24.25 o 
  -5   5   2     3145.71     3287.91     29.25 o 
  -4   5   2      415.24      406.64      4.94 o 
  -3   5   2       45.13       47.41      1.31 o 
  -2   5   2     1297.52     1365.20     18.27 o 
  -1   5   2      928.22      948.38      9.78 o 
   0   5   2     2647.18     2799.42     30.54 o 
   1   5   2      592.76      628.71      7.90 o 
   2   5   2     1220.22     1296.19     11.89 o 
   3   5   2        1.44        1.75      0.49 o 
   4   5   2        1.77        4.10      0.31 o 
   5   5   2        3.64        3.25      0.87 o 
   6   5   2      526.34      486.37      5.49 o 
   7   5   2      105.61      126.71      2.31 o 
   8   5   2      202.94      201.17      3.21 o 
   9   5   2      404.23      433.85      4.70 o 
  10   5   2      151.83      128.78      2.83 o 
  11   5   2       33.94       33.45      3.16 o 
  12   5   2      346.80      345.43      6.34 o 
  13   5   2      416.86      399.13      6.78 o 
  14   5   2      331.46      341.82      6.28 o 
  15   5   2       82.44       81.85      3.06 o 
  16   5   2      263.21      267.39      6.33 o 
  17   5   2        3.19        1.50      1.39 o 
  18   5   2       27.58       32.88      3.86 o 
  19   5   2       34.55       38.40      3.07 o 
 -20   6   2       23.05       14.68      2.75 o 
 -19   6   2       35.14       43.51      4.81 o 
 -18   6   2      104.52      102.16      5.66 o 
 -17   6   2      473.30      481.86      8.58 o 
 -16   6   2       40.65       41.74      2.59 o 
 -15   6   2        6.11        4.57      1.49 o 
 -14   6   2      109.97      110.84      3.31 o 
 -13   6   2       12.76       10.73      1.13 o 
 -12   6   2       84.30       67.86      2.07 o 
 -11   6   2      428.44      405.29      5.26 o 
 -10   6   2        6.12        6.58      1.10 o 
  -9   6   2        0.88        1.74      0.64 o 
  -8   6   2        1.07        2.11      0.65 o 
  -7   6   2       99.89      120.50      2.29 o 
  -6   6   2      121.68      123.01      3.08 o 
  -5   6   2       24.53       27.22      1.35 o 
  -4   6   2      208.15      244.43      5.51 o 
  -3   6   2      218.97      212.07      4.40 o 
  -2   6   2     2116.07     2368.22     23.70 o 
  -1   6   2      151.13      203.03      2.88 o 
   0   6   2       11.77        4.35      0.78 o 
   1   6   2       22.91       29.58      0.94 o 
   2   6   2       80.21       77.71      1.25 o 
   3   6   2      777.28      948.21      8.50 o 
   4   6   2     1828.82     1871.71     13.73 o 
   5   6   2       12.85       10.82      1.03 o 
   6   6   2       15.44       14.33      0.67 o 
   7   6   2       83.84       79.69      1.57 o 
   8   6   2      394.74      333.11      5.26 o 
   9   6   2       96.14       92.01      2.01 o 
  10   6   2        0.13       -0.49      0.69 o 
  11   6   2        9.02        5.75      0.99 o 
  12   6   2      304.30      288.03      5.32 o 
  13   6   2       22.01       21.38      2.40 o 
  14   6   2       43.76       45.99      2.48 o 
  15   6   2      161.30      167.78      4.25 o 
  16   6   2        8.77       10.41      1.58 o 
  17   6   2        0.32        1.39      1.43 o 
  18   6   2        0.50       -2.75      2.75 o 
  19   6   2       13.04       11.60      4.88 o 
 -20   7   2        0.28        1.71      2.12 o 
 -19   7   2        4.67        4.63      2.37 o 
 -18   7   2       22.90       17.70      2.44 o 
 -17   7   2      133.81      135.21      4.26 o 
 -16   7   2        1.38        3.97      1.39 o 
 -15   7   2        2.23        1.02      1.37 o 
 -14   7   2       25.79       22.03      2.06 o 
 -13   7   2       50.99       44.62      2.39 o 
 -12   7   2      209.27      194.16      3.93 o 
 -11   7   2      106.10       94.75      2.60 o 
 -10   7   2      482.34      348.94      5.28 o 
  -9   7   2       80.76       69.73      2.04 o 
  -8   7   2       15.77       10.89      0.97 o 
  -7   7   2      185.59      204.16      3.03 o 
  -6   7   2       82.13       66.06      2.49 o 
  -5   7   2      141.97      146.67      3.45 o 
  -4   7   2      224.95      208.48      5.28 o 
  -3   7   2        0.18        2.52      0.64 o 
  -2   7   2      180.13      159.40      2.73 o 
  -1   7   2      109.92      107.34      2.55 o 
   0   7   2      673.35      718.72      8.00 o 
   1   7   2      777.25      789.46      7.25 o 
   2   7   2      301.96      332.74      4.17 o 
   3   7   2       34.99       38.63      1.05 o 
   4   7   2     1268.85     1258.40     10.30 o 
   5   7   2      415.74      413.82      4.12 o 
   6   7   2       13.03       19.55      0.76 o 
   7   7   2       13.90       14.90      0.86 o 
   8   7   2      394.01      403.21      4.40 o 
   9   7   2      376.59      369.05      4.25 o 
  10   7   2        9.27       10.99      1.16 o 
  11   7   2      145.54      142.63      3.74 o 
  12   7   2        3.46        3.52      1.07 o 
  13   7   2      827.99      856.54     11.74 o 
  14   7   2       25.70       25.39      1.92 o 
  15   7   2        0.27        0.93      1.50 o 
  16   7   2       48.47       54.90      4.17 o 
  17   7   2       59.40       57.49      4.36 o 
  18   7   2        2.41       -1.88      1.88 o 
 -19   8   2       11.30        7.71      2.39 o 
 -18   8   2       43.28       37.61      4.04 o 
 -17   8   2      209.37      209.19      7.62 o 
 -16   8   2       94.45       96.98      4.36 o 
 -15   8   2      164.53      169.67      5.80 o 
 -14   8   2       63.07       49.75      2.76 o 
 -13   8   2       52.39       46.94      2.34 o 
 -12   8   2       45.14       45.74      2.50 o 
 -11   8   2      740.57      669.92      8.72 o 
 -10   8   2       11.87        9.63      1.13 o 
  -9   8   2        4.00        3.18      0.81 o 
  -8   8   2        5.61        1.25      0.76 o 
  -7   8   2       83.70       83.33      2.08 o 
  -6   8   2      104.48       97.45      2.00 o 
  -5   8   2      174.93      141.50      4.20 o 
  -4   8   2       18.97       18.32      1.18 o 
  -3   8   2      186.88      185.64      3.74 o 
  -2   8   2       56.37       68.28      1.82 o 
  -1   8   2       27.68       27.76      2.48 o 
   0   8   2     2315.38     2337.78     23.76 o 
   1   8   2      542.38      532.10      4.85 o 
   2   8   2      757.61      882.91      8.20 o 
   3   8   2     1132.07     1176.30      9.73 o 
   4   8   2       19.63       19.62      0.93 o 
   5   8   2      284.87      277.82      4.65 o 
   6   8   2       22.18       28.04      1.69 o 
   7   8   2      134.33      118.30      2.29 o 
   8   8   2      154.52      143.12      3.36 o 
   9   8   2        2.43        3.02      0.76 o 
  10   8   2      162.58      154.92      3.76 o 
  11   8   2      431.40      422.67      9.39 o 
  12   8   2       44.86       43.39      3.04 o 
  13   8   2      116.91      114.17      4.21 o 
  14   8   2       57.19       49.05      3.57 o 
  15   8   2       21.95       22.90      3.04 o 
  16   8   2       45.35       46.00      4.00 o 
  17   8   2        0.88        0.24      2.03 o 
  18   8   2       37.36       45.78      4.09 o 
 -18   9   2        0.41        1.69      6.13 o 
 -17   9   2        8.56        1.50      2.25 o 
 -16   9   2       99.43      108.94      5.50 o 
 -15   9   2       11.52       14.32      3.04 o 
 -14   9   2       46.98       40.10      3.67 o 
 -13   9   2       32.41       29.65      1.97 o 
 -12   9   2        3.50        2.75      1.01 o 
 -11   9   2      226.05      201.70      4.13 o 
 -10   9   2      159.05      142.89      3.28 o 
  -9   9   2      137.83      138.06      3.49 o 
  -8   9   2       55.63       42.09      2.09 o 
  -7   9   2       77.21       79.80      2.14 o 
  -6   9   2      546.04      547.76      6.83 o 
  -5   9   2       29.11       34.79      1.33 o 
  -4   9   2        4.61        6.66      0.70 o 
  -3   9   2       25.50       14.57      0.87 o 
  -2   9   2        8.44        6.08      0.67 o 
  -1   9   2      626.38      618.83      6.14 o 
   0   9   2      201.71      198.63      2.62 o 
   1   9   2       84.05       88.55      1.59 o 
   2   9   2        0.25        0.11      0.43 o 
   3   9   2      236.01      234.25      2.77 o 
   4   9   2       28.86       33.40      1.06 o 
   5   9   2       51.03       46.93      1.37 o 
   6   9   2       33.51       25.63      1.07 o 
   7   9   2       92.97       80.25      2.19 o 
   8   9   2        0.28        0.80      0.67 o 
   9   9   2        4.14        3.50      0.89 o 
  10   9   2        0.86        1.33      1.02 o 
  11   9   2       30.81       25.99      2.26 o 
  12   9   2      119.55      111.37      4.80 o 
  13   9   2        3.44        3.99      2.16 o 
  14   9   2        4.55        2.84      2.11 o 
  15   9   2        2.27        0.73      2.02 o 
  16   9   2        2.09        0.73      2.81 o 
  17   9   2        0.68        0.57      2.11 o 
 -18  10   2      622.74      623.71     15.30 o 
 -17  10   2       28.11       27.08      7.49 o 
 -16  10   2        6.00       11.04      3.19 o 
 -15  10   2       86.70       93.60      5.18 o 
 -14  10   2       16.49       18.15      2.02 o 
 -13  10   2        5.15        4.64      1.24 o 
 -12  10   2       14.29       13.55      1.50 o 
 -11  10   2        1.80        1.75      0.96 o 
 -10  10   2      253.65      231.10      6.55 o 
  -9  10   2        0.01        0.23      0.85 o 
  -8  10   2       28.06       27.16      2.37 o 
  -7  10   2      284.80      290.74      4.60 o 
  -6  10   2       92.06       93.54      2.35 o 
  -5  10   2      661.14      666.62      8.01 o 
  -4  10   2       22.15       27.06      1.22 o 
  -3  10   2        3.48        1.16      0.51 o 
  -2  10   2       32.23       32.85      1.55 o 
  -1  10   2     1775.45     1739.07     15.24 o 
   0  10   2       14.80       12.30      0.82 o 
   1  10   2     1510.27     1467.22     13.07 o 
   2  10   2       79.13       79.13      1.66 o 
   3  10   2       30.90       34.58      1.41 o 
   4  10   2      586.56      545.09      5.81 o 
   5  10   2       73.74       73.03      1.61 o 
   6  10   2      872.14      892.22      8.25 o 
   7  10   2       64.12       70.19      2.04 o 
   8  10   2        5.64        6.09      0.96 o 
   9  10   2      465.64      465.65      6.30 o 
  10  10   2       24.30       28.56      1.84 o 
  11  10   2        2.42        3.51      1.42 o 
  12  10   2       15.26       12.63      2.00 o 
  13  10   2        5.52        5.83      2.15 o 
  14  10   2       35.45       35.34      3.65 o 
  15  10   2       91.57       97.67      5.22 o 
  16  10   2      105.61      114.15      5.76 o 
 -17  11   2      230.34      230.66      8.41 o 
 -16  11   2       22.93       28.53      9.90 o 
 -15  11   2      451.36      479.27     12.36 o 
 -14  11   2      136.02      144.88      5.94 o 
 -13  11   2       74.87       74.41      3.41 o 
 -12  11   2        0.44        0.97      1.01 o 
 -11  11   2       92.64       94.74      3.04 o 
 -10  11   2        7.87        9.26      1.29 o 
  -9  11   2       28.68       23.27      1.82 o 
  -8  11   2        0.96        0.93      0.77 o 
  -7  11   2      261.18      251.78      4.04 o 
  -6  11   2      137.29      127.44      2.68 o 
  -5  11   2     1477.92     1437.14     14.22 o 
  -4  11   2        2.78        3.50      0.71 o 
  -3  11   2        1.92        0.82      0.69 o 
  -2  11   2       18.21       13.04      0.92 o 
  -1  11   2       26.99       20.32      1.07 o 
   0  11   2       37.70       35.29      1.30 o 
   1  11   2       59.98       65.04      1.63 o 
   2  11   2     1283.22     1303.35     12.00 o 
   3  11   2      166.80      150.43      4.53 o 
   4  11   2       16.60       12.40      0.93 o 
   5  11   2      443.88      425.86      5.07 o 
   6  11   2        1.32        0.96      0.64 o 
   7  11   2       48.96       49.19      1.69 o 
   8  11   2      331.30      328.67      5.00 o 
   9  11   2      257.81      254.61      4.40 o 
  10  11   2        2.93        3.85      1.29 o 
  11  11   2        0.07       -0.86      1.20 o 
  12  11   2      206.83      212.57      7.16 o 
  13  11   2        9.58        7.64      2.29 o 
  14  11   2        0.36       -0.40      1.99 o 
  15  11   2        2.19        0.07      2.28 o 
 -16  12   2       70.62       81.13      6.99 o 
 -15  12   2        9.97       16.95      3.09 o 
 -14  12   2      135.60      140.85      4.53 o 
 -13  12   2       12.39       13.64      1.96 o 
 -12  12   2        0.50       -0.12      1.28 o 
 -11  12   2      374.96      367.37      6.49 o 
 -10  12   2        0.40       -0.21      0.96 o 
  -9  12   2       24.87       23.43      1.78 o 
  -8  12   2       80.14       81.84      2.38 o 
  -7  12   2        0.03        0.61      0.79 o 
  -6  12   2      362.48      345.40      5.00 o 
  -5  12   2      162.70      165.93      3.14 o 
  -4  12   2        0.19        1.38      0.72 o 
  -3  12   2        0.06        0.43      0.65 o 
  -2  12   2       63.54       63.47      1.76 o 
  -1  12   2       12.25       11.27      0.95 o 
   0  12   2       87.06       74.26      1.85 o 
   1  12   2        2.70        1.77      0.66 o 
   2  12   2       35.24       29.10      1.31 o 
   3  12   2      105.44      109.24      2.23 o 
   4  12   2       43.68       33.21      1.43 o 
   5  12   2      277.82      270.99      3.89 o 
   6  12   2        8.87        7.70      0.99 o 
   7  12   2       30.36       32.24      1.54 o 
   8  12   2       64.98       68.34      2.34 o 
   9  12   2       70.92       74.53      2.51 o 
  10  12   2      107.70      112.26      4.17 o 
  11  12   2       18.60       16.62      2.75 o 
  12  12   2       35.48       45.79      4.00 o 
  13  12   2        2.22       -0.74      1.89 o 
  14  12   2        7.35        6.54      2.44 o 
 -14  13   2       27.41       27.53      2.59 o 
 -13  13   2      134.27      124.79      4.94 o 
 -12  13   2       38.90       43.25      3.30 o 
 -11  13   2       30.97       25.25      2.55 o 
 -10  13   2        0.08       -0.02      1.19 o 
  -9  13   2        3.61        4.53      1.20 o 
  -8  13   2        1.58        1.56      1.01 o 
  -7  13   2       22.96       22.82      1.53 o 
  -6  13   2       45.77       44.53      1.97 o 
  -5  13   2      138.64      141.87      3.00 o 
  -4  13   2      212.20      201.17      3.57 o 
  -3  13   2       69.54       75.98      2.57 o 
  -2  13   2      523.63      542.57      6.33 o 
  -1  13   2       14.67       16.48      1.17 o 
   0  13   2        7.70        5.32      0.84 o 
   1  13   2      140.14      138.82      2.63 o 
   2  13   2      156.55      152.55      2.79 o 
   3  13   2        8.25        9.77      0.98 o 
   4  13   2      262.02      262.73      3.91 o 
   5  13   2       89.80       85.18      2.30 o 
   6  13   2      340.03      340.70      5.04 o 
   7  13   2      165.59      163.39      3.35 o 
   8  13   2       29.30       29.94      2.07 o 
   9  13   2       58.83       54.17      2.92 o 
  10  13   2       43.77       39.57      2.98 o 
  11  13   2       11.81       11.54      2.61 o 
  12  13   2       15.20       13.80      2.77 o 
  13  13   2        0.90       -0.27      2.03 o 
 -13  14   2       25.80       20.34      3.07 o 
 -12  14   2        0.85        1.03      1.65 o 
 -11  14   2       34.89       31.07      2.88 o 
 -10  14   2       10.46       11.51      2.07 o 
  -9  14   2        0.00       -1.09      1.34 o 
  -8  14   2      118.89      120.80      3.68 o 
  -7  14   2        4.93        5.51      1.21 o 
  -6  14   2       66.80       76.03      2.37 o 
  -5  14   2        4.44        3.93      0.98 o 
  -4  14   2        0.81        0.77      0.85 o 
  -3  14   2       30.98       27.34      2.07 o 
  -2  14   2        7.20        6.91      1.05 o 
  -1  14   2       88.18       81.40      2.20 o 
   0  14   2       49.62       51.01      1.84 o 
   1  14   2       42.00       38.16      1.67 o 
   2  14   2      112.16      105.12      2.41 o 
   3  14   2       84.07       87.45      2.26 o 
   4  14   2      359.35      343.92      5.08 o 
   5  14   2       24.12       26.28      1.76 o 
   6  14   2      178.37      187.76      4.02 o 
   7  14   2       60.67       62.24      2.61 o 
   8  14   2        2.40        3.88      1.59 o 
   9  14   2        5.04        4.56      1.54 o 
  10  14   2       10.93       13.02      2.60 o 
  11  14   2       26.41       27.94      4.24 o 
 -11  15   2       12.64       11.37      2.18 o 
 -10  15   2        0.61        1.34      1.58 o 
  -9  15   2       88.16       95.90      4.18 o 
  -8  15   2        0.01        1.66      1.53 o 
  -7  15   2       50.21       45.58      2.65 o 
  -6  15   2       28.11       23.79      2.02 o 
  -5  15   2       97.54       95.49      3.21 o 
  -4  15   2        8.48       11.93      1.55 o 
  -3  15   2       73.16       77.48      2.87 o 
  -2  15   2      232.08      234.18      4.91 o 
  -1  15   2      155.80      152.46      3.94 o 
   0  15   2      116.64      114.39      3.11 o 
   1  15   2       40.75       39.72      2.11 o 
   2  15   2       10.25        9.80      1.32 o 
   3  15   2        5.35        5.66      1.34 o 
   4  15   2        2.23        2.45      1.17 o 
   5  15   2        3.49        5.14      1.36 o 
   6  15   2        3.06        2.85      1.29 o 
   7  15   2        0.47       -0.15      1.16 o 
   8  15   2       17.24       15.08      2.22 o 
   9  15   2        0.22       -0.79      1.38 o 
  10  15   2        6.23        6.12      2.28 o 
  -9  16   2       45.92       43.47      3.30 o 
  -8  16   2       11.19       10.88      1.71 o 
  -7  16   2        0.79        2.20      1.33 o 
  -6  16   2        0.10        0.67      1.21 o 
  -5  16   2        2.18        1.16      1.22 o 
  -4  16   2       69.76       66.64      2.94 o 
  -3  16   2        0.06       -0.88      1.08 o 
  -2  16   2        3.30        1.70      1.20 o 
  -1  16   2       49.06       44.41      2.51 o 
   0  16   2       36.75       35.62      2.27 o 
   1  16   2        6.57        6.06      1.45 o 
   2  16   2       26.91       27.39      2.05 o 
   3  16   2       11.90       14.06      2.11 o 
   4  16   2       32.53       33.43      2.26 o 
   5  16   2      110.56      119.31      3.70 o 
   6  16   2       73.30       83.19      3.22 o 
   7  16   2        2.56        1.95      1.31 o 
  -5  17   2        1.25        2.29      1.32 o 
  -4  17   2       50.81       51.34      3.06 o 
  -3  17   2        2.16        1.71      1.30 o 
  -2  17   2       42.04       40.34      2.53 o 
  -1  17   2       50.94       51.02      2.78 o 
   0  17   2        9.69        9.02      1.55 o 
   1  17   2       60.24       56.43      2.95 o 
   2  17   2        2.43        1.75      1.28 o 
   3  17   2       12.14       11.64      1.68 o 
   4  17   2        0.18        1.65      1.30 o 
 -22   1   3      105.91      113.74      5.21 o 
 -21   1   3       11.07       12.56      2.51 o 
 -20   1   3        5.16        4.04      1.84 o 
 -19   1   3        0.24        1.80      1.63 o 
 -18   1   3      352.44      353.88      6.89 o 
 -17   1   3      109.35      110.66      3.50 o 
 -16   1   3      214.65      220.16      4.08 o 
 -15   1   3        0.24        0.64      0.85 o 
 -14   1   3      941.15      882.99     10.86 o 
 -13   1   3      156.55      129.64      2.51 o 
 -12   1   3        0.62        1.67      0.88 o 
 -11   1   3       63.65       63.65      2.04 o 
 -10   1   3      408.56      399.73      4.49 o 
  -9   1   3     2694.47     2923.11     22.53 o 
  -8   1   3      690.09      779.68      7.25 o 
  -7   1   3      245.68      246.25      3.02 o 
  -6   1   3     5273.19     5585.70     85.86 o 
  -5   1   3     2325.50     2696.32     29.66 o 
  -4   1   3      321.16      285.50      4.59 o 
  -3   1   3      656.96      682.56      8.02 o 
   0   1   3     2483.29     2645.82     58.28 o 
   1   1   3       39.54       40.34      1.06 o 
   2   1   3       61.55       66.91      1.86 o 
   3   1   3      163.58      137.91      2.74 o 
   4   1   3      156.19      180.68      2.57 o 
   5   1   3     4455.61     5124.91     49.39 o 
   6   1   3      394.07      486.40      5.34 o 
   7   1   3      266.38      259.66      3.25 o 
   8   1   3     1470.97     1422.47     14.40 o 
   9   1   3       71.59       63.05      1.67 o 
  10   1   3     3553.09     3458.43     33.26 o 
  11   1   3      771.65      712.89      9.86 o 
  12   1   3       99.31       99.22      2.96 o 
  13   1   3      216.13      212.19      4.67 o 
  14   1   3        0.01       -0.98      0.98 o 
  15   1   3        0.56       -0.63      1.42 o 
  16   1   3       47.15       41.06      2.96 o 
  17   1   3      125.35      120.82      5.23 o 
  18   1   3        0.00       -0.60      1.69 o 
  19   1   3        7.07        7.69      3.23 o 
 -22   2   3       99.29      107.20      4.88 o 
 -21   2   3      178.59      185.89      6.58 o 
 -20   2   3       53.90       55.97      3.89 o 
 -19   2   3      101.12      107.66      3.70 o 
 -18   2   3       96.63      105.34      3.60 o 
 -17   2   3        0.04        2.45      1.17 o 
 -16   2   3      336.17      332.84      7.08 o 
 -15   2   3      118.37      101.78      3.23 o 
 -14   2   3      222.35      202.38      3.24 o 
 -13   2   3       88.43       94.17      2.07 o 
 -12   2   3      408.20      340.57      4.34 o 
 -11   2   3      229.39      252.84      3.43 o 
 -10   2   3       54.60       78.68      2.41 o 
  -9   2   3     1061.49     1083.61      9.59 o 
  -8   2   3      250.31      288.23      4.16 o 
  -7   2   3      296.30      349.28      5.79 o 
  -6   2   3     1068.40     1185.36     12.00 o 
  -5   2   3       10.54        4.33      0.77 o 
  -4   2   3     2845.12     3101.12     34.24 o 
  -3   2   3        6.45       10.92      0.76 o 
  -1   2   3      558.28      618.26     17.64 o 
   0   2   3     2580.49     2748.29     62.13 o 
   1   2   3     2341.85     2520.08     57.25 o 
   2   2   3      523.35      559.21      9.61 o 
   3   2   3      175.16      190.50      2.59 o 
   4   2   3      433.36      455.99      4.95 o 
   5   2   3       41.24       62.01      1.39 o 
   6   2   3       15.00       25.82      1.06 o 
   7   2   3     1097.17     1130.41     11.09 o 
   8   2   3      951.37      899.29      9.00 o 
   9   2   3        0.19        2.24      0.66 o 
  10   2   3      693.15      635.08     12.40 o 
  11   2   3      449.11      413.03      5.60 o 
  12   2   3      313.43      281.48      4.40 o 
  13   2   3       56.82       53.62      2.46 o 
  14   2   3        0.96        1.30      1.05 o 
  15   2   3       56.92       57.66      3.28 o 
  16   2   3        9.70        9.26      1.81 o 
  17   2   3       27.11       30.84      2.73 o 
  18   2   3      140.76      144.24      5.94 o 
  19   2   3        1.87        2.69      3.55 o 
 -21   3   3       30.95       22.90      4.22 o 
 -20   3   3       39.82       36.68      2.55 o 
 -19   3   3       95.39      101.01      3.93 o 
 -18   3   3        7.34       10.55      1.98 o 
 -17   3   3       99.36      105.52      3.57 o 
 -16   3   3       26.79       33.60      2.20 o 
 -15   3   3       63.52       52.18      2.12 o 
 -14   3   3        0.54        3.68      0.89 o 
 -13   3   3      152.39      112.83      2.39 o 
 -12   3   3      176.51      171.61      3.45 o 
 -11   3   3      280.25      277.79      3.39 o 
 -10   3   3       11.34       15.15      0.79 o 
  -9   3   3      416.26      405.92      6.13 o 
  -8   3   3      227.40      244.89      2.56 o 
  -7   3   3     4210.81     4818.90     45.68 o 
  -6   3   3      576.96      658.20      8.20 o 
  -5   3   3      159.10      175.85      5.62 o 
  -4   3   3      278.92      265.36      4.65 o 
  -3   3   3      899.29      872.89     11.86 o 
  -2   3   3      290.09      327.48      5.11 o 
  -1   3   3     1480.33     1599.14     26.80 o 
   1   3   3      842.59      948.40     26.49 o 
   2   3   3       41.88       64.68      1.34 o 
   3   3   3     2985.50     3286.15     28.50 o 
   4   3   3     2381.74     2582.52     21.19 o 
   5   3   3      777.27      864.31      8.69 o 
   6   3   3     1249.47     1337.45     12.91 o 
   7   3   3       45.19       23.23      1.17 o 
   8   3   3      141.78      117.71      2.05 o 
   9   3   3      169.54      178.83      3.27 o 
  10   3   3      140.13      122.13      2.58 o 
  11   3   3       23.16       17.63      1.33 o 
  12   3   3       78.49       70.64      2.36 o 
  13   3   3      111.73      105.40      4.52 o 
  14   3   3        0.04        1.52      1.34 o 
  15   3   3      138.83      136.54      4.48 o 
  16   3   3        2.38        1.17      1.45 o 
  17   3   3        1.77        2.17      1.53 o 
  18   3   3       60.43       67.73      5.03 o 
  19   3   3       18.58       18.91      6.04 o 
 -21   4   3      170.92      183.42      6.38 o 
 -20   4   3        5.77        3.98      2.09 o 
 -19   4   3       99.31      104.04      4.99 o 
 -18   4   3        6.93        6.56      2.02 o 
 -17   4   3      392.79      412.59      7.53 o 
 -16   4   3        5.22        5.20      1.58 o 
 -15   4   3      156.41      160.15      3.39 o 
 -14   4   3       74.28       70.37      2.17 o 
 -13   4   3       30.10       27.32      1.26 o 
 -12   4   3        8.56        5.63      0.71 o 
 -11   4   3      295.66      312.34      4.12 o 
 -10   4   3        0.04        2.40      0.51 o 
  -9   4   3      365.31      385.01      4.05 o 
  -8   4   3     2262.05     2341.13     19.27 o 
  -7   4   3      180.82      193.82      2.27 o 
  -6   4   3      593.03      747.03      6.77 o 
  -5   4   3      133.32      169.97      2.11 o 
  -4   4   3      286.12      271.78      4.07 o 
  -3   4   3      391.76      366.40      4.36 o 
  -2   4   3       48.75       49.35      3.55 o 
  -1   4   3      336.44      345.56      4.46 o 
   0   4   3      363.28      385.77      4.09 o 
   1   4   3      139.56      157.86      2.15 o 
   2   4   3      182.46      213.96      2.72 o 
   3   4   3      721.12      835.27      7.45 o 
   4   4   3       36.06       21.43      1.57 o 
   5   4   3      129.37      143.34      2.07 o 
   6   4   3     1130.47     1122.41     12.36 o 
   7   4   3      393.64      395.38      5.55 o 
   8   4   3     3179.27     3162.91     34.76 o 
   9   4   3       74.18       88.92      3.12 o 
  10   4   3      132.13      136.22      2.95 o 
  11   4   3       58.44       68.63      2.20 o 
  12   4   3      141.48      138.25      3.19 o 
  13   4   3        1.24        2.96      1.02 o 
  14   4   3       30.21       30.01      2.04 o 
  15   4   3       57.79       62.14      4.59 o 
  16   4   3       24.98       20.96      2.92 o 
  17   4   3        5.28        3.42      1.98 o 
  18   4   3      155.09      161.25      5.38 o 
  19   4   3       91.03       86.26      4.71 o 
 -21   5   3       14.17       10.31      4.54 o 
 -20   5   3       19.30       20.83      2.97 o 
 -19   5   3       16.03       14.27      2.59 o 
 -18   5   3       58.16       60.00      4.09 o 
 -17   5   3      144.07      135.98      5.22 o 
 -16   5   3      147.78      142.66      4.03 o 
 -15   5   3        0.33        1.99      1.11 o 
 -14   5   3       98.59       84.27      2.56 o 
 -13   5   3       36.59       23.48      1.69 o 
 -12   5   3      264.20      201.44      3.65 o 
 -11   5   3        9.89        8.03      0.97 o 
 -10   5   3        6.89        4.78      0.84 o 
  -9   5   3       13.09       17.84      1.45 o 
  -8   5   3      466.21      473.71      8.05 o 
  -7   5   3      104.86      106.29      2.53 o 
  -6   5   3       60.31       79.85      1.57 o 
  -5   5   3     1033.56     1196.18     11.32 o 
  -4   5   3      831.58      789.45      8.61 o 
  -3   5   3        1.23        0.69      0.54 o 
  -2   5   3        9.56       14.96      1.02 o 
  -1   5   3      810.35      796.57      8.54 o 
   0   5   3     3444.19     3798.60     32.92 o 
   1   5   3      292.42      336.46      3.81 o 
   2   5   3       13.55       21.64      0.88 o 
   3   5   3       52.78       61.90      1.16 o 
   4   5   3      368.92      432.86      4.11 o 
   5   5   3       67.73       66.70      1.14 o 
   6   5   3     1256.74     1299.11     11.65 o 
   7   5   3       31.45       20.94      1.13 o 
   8   5   3      235.27      219.50      3.11 o 
   9   5   3       21.94       15.15      1.67 o 
  10   5   3      376.43      344.14      5.20 o 
  11   5   3      101.33       97.92      4.24 o 
  12   5   3        0.86       -0.19      0.84 o 
  13   5   3       70.64       70.74      2.66 o 
  14   5   3       18.10       18.91      1.77 o 
  15   5   3        0.00        0.08      1.13 o 
  16   5   3       25.61       27.63      3.18 o 
  17   5   3       18.71       19.52      2.94 o 
  18   5   3       14.29       16.25      2.86 o 
  19   5   3        0.16       -1.86      1.98 o 
 -20   6   3       35.80       42.65      3.82 o 
 -19   6   3       20.76       18.86      2.88 o 
 -18   6   3       14.92       18.89      2.72 o 
 -17   6   3       77.24       80.27      3.74 o 
 -16   6   3      133.17      142.69      4.12 o 
 -15   6   3       75.85       75.51      3.00 o 
 -14   6   3        7.77        6.08      1.04 o 
 -13   6   3      281.11      245.47      4.05 o 
 -12   6   3       53.93       35.42      1.63 o 
 -11   6   3      160.12      152.48      2.85 o 
 -10   6   3        1.98        0.64      0.64 o 
  -9   6   3       83.64      106.68      2.37 o 
  -8   6   3      160.44      141.43      2.63 o 
  -7   6   3       90.84      100.47      2.70 o 
  -6   6   3      197.87      176.45      2.43 o 
  -5   6   3      341.58      438.86      5.46 o 
  -4   6   3     1116.46     1212.64     11.48 o 
  -3   6   3     2023.48     2030.00     22.35 o 
  -2   6   3      416.26      427.36      4.63 o 
  -1   6   3       71.12       85.96      1.46 o 
   0   6   3       20.45       25.06      1.18 o 
   1   6   3      436.03      486.34      5.18 o 
   2   6   3      684.17      716.02      7.24 o 
   3   6   3       48.53       41.30      0.98 o 
   4   6   3      364.93      358.41      3.60 o 
   5   6   3       13.36        9.36      0.53 o 
   6   6   3     2667.74     2683.78     21.08 o 
   7   6   3      580.29      553.73      5.49 o 
   8   6   3       47.97       46.09      1.78 o 
   9   6   3       53.40       49.03      1.81 o 
  10   6   3      199.98      211.39      3.85 o 
  11   6   3        0.00        0.08      0.88 o 
  12   6   3       35.69       39.78      2.21 o 
  13   6   3      113.57      113.75      3.64 o 
  14   6   3       98.45       96.50      3.21 o 
  15   6   3       40.46       41.90      2.51 o 
  16   6   3       30.72       33.49      2.51 o 
  17   6   3        0.14        1.33      1.78 o 
  18   6   3        1.91        1.37      1.98 o 
 -20   7   3        1.07        0.53      2.08 o 
 -19   7   3        0.12       -1.83      1.83 o 
 -18   7   3       59.54       66.92      3.91 o 
 -17   7   3       70.13       70.96      3.39 o 
 -16   7   3       28.77       35.41      2.47 o 
 -15   7   3       79.19       77.31      2.99 o 
 -14   7   3       60.33       50.11      2.12 o 
 -13   7   3       45.53       35.90      1.77 o 
 -12   7   3       43.04       33.44      1.64 o 
 -11   7   3       29.39       22.31      1.51 o 
 -10   7   3        0.12        0.12      0.60 o 
  -9   7   3       13.87       12.13      1.53 o 
  -8   7   3       23.63       11.83      1.11 o 
  -7   7   3      923.96      918.16     10.80 o 
  -6   7   3      165.26      196.22      3.25 o 
  -5   7   3     2923.78     2952.78     28.82 o 
  -4   7   3     1839.10     1720.06     34.62 o 
  -3   7   3        1.01        0.74      0.47 o 
  -2   7   3       48.86       53.99      1.31 o 
  -1   7   3      536.04      563.41      5.95 o 
   0   7   3       19.93       30.69      1.05 o 
   1   7   3     1329.49     1380.97     11.84 o 
   2   7   3        3.80        8.50      0.78 o 
   3   7   3     1312.66     1246.08     10.09 o 
   4   7   3       54.61       64.40      1.48 o 
   5   7   3      163.32      155.41      3.59 o 
   6   7   3      147.31      152.01      3.91 o 
   7   7   3      120.70      117.11      2.39 o 
   8   7   3      456.92      436.58      4.76 o 
   9   7   3      153.83      143.23      2.70 o 
  10   7   3        1.97        1.95      0.82 o 
  11   7   3      426.57      398.80      6.52 o 
  12   7   3      215.46      213.09      4.53 o 
  13   7   3       19.08       17.56      1.70 o 
  14   7   3      283.94      282.21      7.10 o 
  15   7   3        0.38        1.46      3.24 o 
  16   7   3       36.64       44.66      3.78 o 
  17   7   3       41.33       41.80      5.07 o 
  18   7   3       51.44       50.92      7.40 o 
 -19   8   3       23.74       24.05      3.22 o 
 -18   8   3        1.81        4.58      2.23 o 
 -17   8   3       66.85       81.53      3.68 o 
 -16   8   3      153.40      158.68      4.50 o 
 -15   8   3       89.82       88.79      3.38 o 
 -14   8   3        5.77        6.96      1.30 o 
 -13   8   3        1.00        1.64      1.03 o 
 -12   8   3        5.97        4.39      1.04 o 
 -11   8   3       78.60       69.19      2.31 o 
 -10   8   3       71.83       63.27      2.39 o 
  -9   8   3       26.19       24.04      1.65 o 
  -8   8   3       85.25       62.33      2.19 o 
  -7   8   3      208.86      215.91      4.22 o 
  -6   8   3      139.09      141.87      3.25 o 
  -5   8   3     3046.45     2972.92     27.18 o 
  -4   8   3      217.31      232.18      9.71 o 
  -3   8   3      400.07      373.89      5.05 o 
  -2   8   3       17.49       10.51      0.78 o 
  -1   8   3      439.40      456.86      5.19 o 
   0   8   3      667.36      677.17      7.11 o 
   1   8   3      238.20      258.34      3.08 o 
   2   8   3      627.42      667.70      6.49 o 
   3   8   3      187.50      221.99      2.92 o 
   4   8   3      342.67      340.36      4.05 o 
   5   8   3     1572.34     1555.19     12.77 o 
   6   8   3        1.15        0.13      0.48 o 
   7   8   3      295.94      294.71      3.95 o 
   8   8   3       40.98       41.30      1.57 o 
   9   8   3      410.47      399.77      5.91 o 
  10   8   3       28.87       28.86      2.20 o 
  11   8   3        4.32        2.87      1.31 o 
  12   8   3      475.33      480.32      9.33 o 
  13   8   3       54.38       52.44      3.26 o 
  14   8   3       97.43       93.25      4.74 o 
  15   8   3       46.37       49.45      4.04 o 
  16   8   3      112.33      113.38      5.71 o 
  17   8   3        0.01       -1.40      1.94 o 
 -19   9   3       49.00       56.79      8.22 o 
 -18   9   3       15.19       17.18      3.22 o 
 -17   9   3      832.83      833.13     18.10 o 
 -16   9   3      211.31      220.55      9.16 o 
 -15   9   3       50.79       59.67      3.20 o 
 -14   9   3       13.20       13.24      1.59 o 
 -13   9   3       28.17       27.39      1.88 o 
 -12   9   3       42.94       47.38      2.30 o 
 -11   9   3        2.14        2.76      1.09 o 
 -10   9   3        1.91        1.34      0.95 o 
  -9   9   3      232.52      220.18      4.56 o 
  -8   9   3       65.24       66.39      2.33 o 
  -7   9   3      283.86      279.29      4.37 o 
  -6   9   3        6.13        6.09      0.79 o 
  -5   9   3     1719.46     1760.80     18.61 o 
  -4   9   3      792.00      778.57      9.25 o 
  -3   9   3      396.19      399.21      5.50 o 
  -2   9   3       46.01       59.49      1.79 o 
  -1   9   3      787.39      719.24     12.06 o 
   0   9   3        8.99        8.14      0.67 o 
   1   9   3       28.44       34.72      1.50 o 
   2   9   3      125.17      110.91      1.93 o 
   3   9   3       16.22       15.71      1.14 o 
   4   9   3      866.01      882.94      7.80 o 
   5   9   3        2.89        1.93      0.56 o 
   6   9   3       63.91       68.14      1.54 o 
   7   9   3       18.22       12.82      1.69 o 
   8   9   3       12.11        8.87      0.97 o 
   9   9   3        0.93        0.80      0.86 o 
  10   9   3        9.27       12.39      1.91 o 
  11   9   3        2.91        3.50      1.65 o 
  12   9   3      263.26      265.80      9.13 o 
  13   9   3       61.90       60.29      3.58 o 
  14   9   3       26.16       26.49      3.22 o 
  15   9   3       41.75       40.03      3.84 o 
  16   9   3       16.03       16.32      4.19 o 
 -18  10   3        8.76       13.06      3.11 o 
 -17  10   3        0.05        3.79      2.51 o 
 -16  10   3       17.53       11.84      2.90 o 
 -15  10   3      109.11      111.88      5.40 o 
 -14  10   3       84.43       77.58      3.10 o 
 -13  10   3       11.41        9.09      1.41 o 
 -12  10   3        0.09       -0.90      1.03 o 
 -11  10   3       35.15       31.97      2.20 o 
 -10  10   3        9.36        6.66      1.25 o 
  -9  10   3       21.14       20.70      1.70 o 
  -8  10   3       96.10       89.54      3.83 o 
  -7  10   3        3.67        3.00      0.82 o 
  -6  10   3       14.92       16.17      1.45 o 
  -5  10   3       10.40       11.48      0.99 o 
  -4  10   3       37.35       34.33      1.43 o 
  -3  10   3       36.17       36.51      1.42 o 
  -2  10   3      459.46      433.58      5.23 o 
  -1  10   3        8.18        5.41      0.64 o 
   0  10   3       76.21       76.66      1.83 o 
   1  10   3      118.08      108.74      1.86 o 
   2  10   3       63.45       68.91      1.39 o 
   3  10   3       45.46       36.89      1.10 o 
   4  10   3       10.80       11.19      0.75 o 
   5  10   3       78.90       79.05      1.65 o 
   6  10   3       20.49       16.32      1.40 o 
   7  10   3       27.13       28.59      1.26 o 
   8  10   3      381.47      381.11      5.08 o 
   9  10   3        1.39        1.06      1.00 o 
  10  10   3       12.15       10.86      2.73 o 
  11  10   3       59.03       67.74      3.31 o 
  12  10   3        6.35        3.84      1.96 o 
  13  10   3        8.34        5.40      3.39 o 
  14  10   3       36.48       29.87      3.40 o 
  15  10   3       22.81       22.08      3.25 o 
  16  10   3        4.53        4.26      2.32 o 
 -17  11   3      476.02      500.60     13.22 o 
 -16  11   3       59.36       59.73      4.85 o 
 -15  11   3      237.61      255.09      8.63 o 
 -14  11   3        5.04        2.95      1.35 o 
 -13  11   3       53.72       67.74      3.32 o 
 -12  11   3        6.08        6.98      1.48 o 
 -11  11   3        0.11       -0.98      0.98 o 
 -10  11   3       11.98       11.92      1.52 o 
  -9  11   3       42.36       39.12      2.31 o 
  -8  11   3       82.91       78.63      2.44 o 
  -7  11   3       24.54       26.55      1.60 o 
  -6  11   3      107.93      104.58      2.62 o 
  -5  11   3       51.43       53.22      1.82 o 
  -4  11   3      240.56      245.66      3.82 o 
  -3  11   3        3.05        6.35      0.77 o 
  -2  11   3       12.81       14.65      0.95 o 
  -1  11   3      479.89      429.03      4.93 o 
   0  11   3      152.35      163.45      3.00 o 
   1  11   3        4.71        3.29      0.63 o 
   2  11   3      188.49      177.80      2.68 o 
   3  11   3       18.10       18.82      1.01 o 
   4  11   3      176.75      175.74      2.60 o 
   5  11   3       36.65       39.72      1.34 o 
   6  11   3       17.03       18.89      1.08 o 
   7  11   3       70.71       69.78      1.83 o 
   8  11   3       33.30       36.28      1.82 o 
   9  11   3      309.78      307.54      8.28 o 
  10  11   3       91.57       90.95      3.63 o 
  11  11   3       37.26       35.55      4.51 o 
  12  11   3        8.45        5.29      2.18 o 
  13  11   3        7.98        7.90      3.68 o 
  14  11   3       12.86       18.58      4.49 o 
  15  11   3        2.48        1.64      2.16 o 
 -16  12   3        7.57        5.32      3.62 o 
 -15  12   3       25.41       27.94      3.00 o 
 -14  12   3       95.58       99.48      4.47 o 
 -13  12   3      223.11      235.25      6.62 o 
 -12  12   3        4.76        4.27      1.47 o 
 -11  12   3       18.24       17.79      1.73 o 
 -10  12   3        4.29        6.66      1.26 o 
  -9  12   3       28.58       33.17      2.03 o 
  -8  12   3      294.83      287.75      4.65 o 
  -7  12   3       45.14       41.01      1.87 o 
  -6  12   3       97.99       99.51      2.49 o 
  -5  12   3      583.30      570.19      6.94 o 
  -4  12   3        3.21        3.78      0.96 o 
  -3  12   3        0.01       -0.60      0.60 o 
  -2  12   3      364.29      358.33      4.57 o 
  -1  12   3      447.15      445.98      5.26 o 
   0  12   3       49.41       46.73      1.53 o 
   1  12   3      179.54      173.10      2.80 o 
   2  12   3       21.07       22.89      1.16 o 
   3  12   3        4.36        3.92      0.73 o 
   4  12   3        0.30       -0.26      0.60 o 
   5  12   3      268.50      264.67      3.58 o 
   6  12   3        4.44        3.48      0.77 o 
   7  12   3        8.11        9.85      1.04 o 
   8  12   3       51.26       45.65      2.66 o 
   9  12   3       70.62       75.40      2.95 o 
  10  12   3      137.09      132.08      5.47 o 
  11  12   3       56.55       63.57      4.40 o 
  12  12   3       61.79       56.16      4.28 o 
  13  12   3        1.33       -0.35      1.81 o 
  14  12   3       91.28       93.34      5.23 o 
 -15  13   3        2.32        4.46      2.05 o 
 -14  13   3        0.75       -1.55      1.55 o 
 -13  13   3        0.47        1.96      1.65 o 
 -12  13   3        0.29       -0.44      1.42 o 
 -11  13   3       59.77       60.83      3.67 o 
 -10  13   3        8.91        7.63      1.55 o 
  -9  13   3      119.07      108.99      3.26 o 
  -8  13   3       34.97       28.48      1.74 o 
  -7  13   3       71.03       70.71      2.56 o 
  -6  13   3      130.70      128.45      2.95 o 
  -5  13   3      523.17      511.39      6.62 o 
  -4  13   3       59.05       57.65      2.91 o 
  -3  13   3       84.15       80.18      2.13 o 
  -2  13   3      126.57      119.71      2.76 o 
  -1  13   3      316.61      301.57      4.20 o 
   0  13   3        3.81        4.36      0.80 o 
   1  13   3       48.27       44.32      1.57 o 
   2  13   3       43.40       43.78      1.58 o 
   3  13   3        8.87        9.83      0.97 o 
   4  13   3       33.34       37.65      1.56 o 
   5  13   3      137.93      132.07      2.69 o 
   6  13   3       85.89       80.98      2.14 o 
   7  13   3       16.48       17.11      1.30 o 
   8  13   3        1.45       -0.43      1.14 o 
   9  13   3      102.73       95.54      4.61 o 
  10  13   3        3.03        2.05      1.93 o 
  11  13   3      120.84      119.98      5.46 o 
  12  13   3        0.00       -0.04      1.83 o 
 -13  14   3       10.43        8.09      2.13 o 
 -12  14   3       15.54       14.18      2.26 o 
 -11  14   3      113.53      113.13      4.54 o 
 -10  14   3      132.61      118.94      4.52 o 
  -9  14   3        4.13        0.04      3.05 o 
  -8  14   3      147.28      142.62      4.01 o 
  -7  14   3        2.01        3.26      1.10 o 
  -6  14   3       64.16       62.95      2.25 o 
  -5  14   3        3.28        4.00      1.01 o 
  -4  14   3        3.27        5.27      1.03 o 
  -3  14   3        0.60       -0.53      0.80 o 
  -2  14   3      224.43      229.51      3.84 o 
  -1  14   3        2.85        1.47      0.79 o 
   0  14   3        8.87        9.24      1.22 o 
   1  14   3       20.12       18.04      1.22 o 
   2  14   3        4.72        5.35      0.89 o 
   3  14   3       63.05       64.56      2.01 o 
   4  14   3        0.01       -0.65      0.75 o 
   5  14   3       39.18       38.08      2.01 o 
   6  14   3        0.47        0.42      0.97 o 
   7  14   3       45.76       43.99      2.10 o 
   8  14   3        9.34        7.90      1.76 o 
   9  14   3       13.13       15.14      2.64 o 
  10  14   3       60.53       53.64      4.24 o 
  11  14   3       28.79       32.64      3.58 o 
 -11  15   3        5.02        4.81      1.84 o 
 -10  15   3       57.89       56.29      3.66 o 
  -9  15   3       23.64       23.32      2.51 o 
  -8  15   3       34.71       29.72      2.29 o 
  -7  15   3        2.28        2.51      1.27 o 
  -6  15   3       12.49       11.86      2.75 o 
  -5  15   3       33.56       32.28      2.42 o 
  -4  15   3       62.00       59.49      2.76 o 
  -3  15   3      160.79      165.13      4.39 o 
  -2  15   3       52.66       51.07      2.48 o 
  -1  15   3       36.23       39.28      2.12 o 
   0  15   3        8.08        8.21      2.40 o 
   1  15   3       29.43       28.32      1.82 o 
   2  15   3       19.49       20.57      1.63 o 
   3  15   3       12.13       13.89      1.62 o 
   4  15   3      559.68      565.61      8.68 o 
   5  15   3        5.25        5.88      1.37 o 
   6  15   3      203.24      202.02      4.70 o 
   7  15   3        0.11       -1.07      1.08 o 
   8  15   3       25.80       29.68      3.05 o 
   9  15   3        8.48        7.32      2.30 o 
  -9  16   3       44.46       38.92      3.19 o 
  -8  16   3        0.26        0.64      1.27 o 
  -7  16   3        1.41       -0.29      1.19 o 
  -6  16   3        2.76        4.21      1.36 o 
  -5  16   3       15.40       14.66      1.75 o 
  -4  16   3       17.03       15.98      1.81 o 
  -3  16   3        5.38        3.09      1.80 o 
  -2  16   3      115.03      117.64      3.57 o 
  -1  16   3       85.72       81.77      3.00 o 
   0  16   3       27.47       28.14      1.91 o 
   1  16   3        0.60       -0.33      1.01 o 
   2  16   3       76.07       74.33      2.92 o 
   3  16   3       27.33       31.75      3.57 o 
   4  16   3       93.98       90.06      3.16 o 
   5  16   3        1.06        2.01      1.43 o 
   6  16   3        4.20        0.14      1.20 o 
   7  16   3        4.60        4.59      1.45 o 
  -5  17   3       19.83       21.56      2.43 o 
  -4  17   3       51.50       55.66      2.97 o 
  -3  17   3       31.26       31.13      2.60 o 
  -2  17   3      107.64      104.88      3.52 o 
  -1  17   3      159.09      154.62      4.23 o 
   0  17   3       54.57       54.00      2.81 o 
   1  17   3       22.59       22.23      1.99 o 
   2  17   3       17.28       17.82      2.19 o 
   3  17   3       33.00       36.80      2.41 o 
 -22   0   4      365.00      413.11     14.36 o 
 -21   0   4        1.07        2.46      2.60 o 
 -20   0   4      597.84      596.84     18.11 o 
 -19   0   4      164.69      159.41      7.90 o 
 -18   0   4        6.20        4.42      1.64 o 
 -17   0   4      330.81      329.00      8.01 o 
 -16   0   4       74.22      104.30      3.99 o 
 -15   0   4      241.60      227.68      7.13 o 
 -14   0   4       90.42       96.19      3.60 o 
 -13   0   4      494.72      522.48     10.07 o 
 -12   0   4      621.37      609.00      9.61 o 
 -11   0   4      367.10      395.33      9.31 o 
 -10   0   4      147.02      198.10      3.84 o 
  -9   0   4       46.23       70.04      2.35 o 
  -8   0   4       12.60        7.08      0.77 o 
  -7   0   4      481.18      613.75      7.62 o 
  -6   0   4     2699.58     2786.49     29.87 o 
  -5   0   4      325.53      392.75      7.24 o 
  -4   0   4     1137.77     1200.82     19.49 o 
  -3   0   4     3924.51     4112.36     91.89 o 
  -2   0   4      578.88      770.32     10.55 o 
  -1   0   4     1527.34     1541.47     24.78 o 
   0   0   4      491.96      528.83     13.04 o 
   1   0   4        0.31        0.05      0.34 o 
   2   0   4     1002.76     1118.94     19.45 o 
   5   0   4     2348.43     2604.23     57.35 o 
   6   0   4      351.47      372.32      8.29 o 
   7   0   4      155.93      170.37      8.71 o 
   8   0   4      773.08      722.64     13.23 o 
   9   0   4      127.09      102.65      3.83 o 
  10   0   4      347.48      316.02      7.72 o 
  11   0   4      957.75      884.58     16.71 o 
  12   0   4      180.23      174.92      5.86 o 
  13   0   4      736.42      716.71     14.96 o 
  14   0   4      182.18      171.48      8.82 o 
  15   0   4      115.34      132.80      5.69 o 
  16   0   4        7.14       12.37      3.14 o 
  17   0   4        0.29        0.35      2.36 o 
  18   0   4       88.55       86.65      6.62 o 
  19   0   4       17.52       14.65      3.92 o 
 -22   1   4        4.09        2.65      2.01 o 
 -21   1   4      231.17      255.06      7.51 o 
 -20   1   4        7.41        7.67      2.02 o 
 -19   1   4      228.47      238.49      5.48 o 
 -18   1   4       26.06       29.53      3.64 o 
 -17   1   4        0.12        0.38      0.92 o 
 -16   1   4       57.33       50.57      2.77 o 
 -15   1   4       93.78       91.16      4.53 o 
 -14   1   4       11.12        8.87      1.06 o 
 -13   1   4      174.02      156.54      2.98 o 
 -12   1   4        1.35       -0.22      0.65 o 
 -11   1   4      318.03      295.99      3.98 o 
 -10   1   4        9.25       21.77      1.03 o 
  -9   1   4      390.08      396.54      4.06 o 
  -8   1   4      725.36      808.37      7.38 o 
  -7   1   4     1128.80     1284.29     10.96 o 
  -6   1   4      879.07     1003.14     10.65 o 
  -5   1   4      497.65      511.54      5.18 o 
  -4   1   4     2328.34     2555.23     25.22 o 
  -3   1   4      185.66      193.86      2.83 o 
  -2   1   4      781.53      782.80     10.79 o 
  -1   1   4     1256.31     1314.64     17.47 o 
   0   1   4       12.41       15.89      0.78 o 
   1   1   4      845.96      982.13     13.43 o 
   2   1   4      630.44      659.77     12.26 o 
   3   1   4      113.34      140.18      9.51 o 
   4   1   4        6.23       14.34      1.05 o 
   5   1   4       85.22       89.80      3.99 o 
   6   1   4      380.85      455.27      5.39 o 
   7   1   4        8.12        4.01      0.68 o 
   8   1   4       34.73       36.95      1.17 o 
   9   1   4       11.60       11.26      1.17 o 
  10   1   4      208.62      179.96      3.85 o 
  11   1   4      104.02      109.28      3.06 o 
  12   1   4        5.80        6.06      1.17 o 
  13   1   4      100.00       96.72      3.18 o 
  14   1   4       61.95       60.90      3.20 o 
  15   1   4        8.59        9.27      1.80 o 
  16   1   4        1.08        0.45      1.37 o 
  17   1   4       12.01       12.30      2.38 o 
  18   1   4       17.49       21.88      3.01 o 
  19   1   4       17.36       18.03      2.94 o 
 -22   2   4       42.65       34.20      5.00 o 
 -21   2   4        1.41        0.56      1.73 o 
 -20   2   4      125.98      139.74      4.21 o 
 -19   2   4      138.48      145.53      4.61 o 
 -18   2   4       76.20       78.06      3.19 o 
 -17   2   4       54.99       51.47      2.61 o 
 -16   2   4      183.09      162.70      4.65 o 
 -15   2   4      407.19      359.44      5.52 o 
 -14   2   4      101.94       84.02      3.19 o 
 -13   2   4      147.68      123.45      2.41 o 
 -12   2   4      108.64      127.18      2.22 o 
 -11   2   4      102.25       89.52      1.76 o 
 -10   2   4      591.89      585.83      5.83 o 
  -9   2   4      523.01      598.54      5.80 o 
  -8   2   4        1.32        0.47      0.41 o 
  -7   2   4       62.20       59.71      1.77 o 
  -6   2   4      302.59      304.24      8.56 o 
  -5   2   4      186.41      206.68      2.93 o 
  -4   2   4     1016.14     1183.59     27.19 o 
  -3   2   4        0.10        0.48      0.27 o 
  -2   2   4      422.44      503.96      7.33 o 
  -1   2   4      159.55      180.13      4.21 o 
   0   2   4      356.97      428.96      8.26 o 
   1   2   4     1433.07     1546.91     19.85 o 
   2   2   4        0.00        2.67      0.43 o 
   3   2   4      443.88      466.34      4.25 o 
   4   2   4      588.05      651.28      5.83 o 
   5   2   4      205.46      246.42      3.53 o 
   6   2   4      305.05      311.56      6.14 o 
   7   2   4      423.88      371.65      4.94 o 
   8   2   4     1253.08     1206.12     12.97 o 
   9   2   4      315.49      330.10      5.25 o 
  10   2   4      364.90      339.58      4.97 o 
  11   2   4       36.51       34.59      2.14 o 
  12   2   4      117.69      101.27      3.34 o 
  13   2   4        0.01       -0.91      0.91 o 
  14   2   4        7.44        4.02      1.25 o 
  15   2   4      128.72      135.17      4.22 o 
  16   2   4       29.07       20.91      2.39 o 
  17   2   4        6.98        4.07      1.69 o 
  18   2   4       14.11       14.76      3.04 o 
  19   2   4        2.53        1.66      1.99 o 
 -22   3   4       63.02       81.35      6.63 o 
 -21   3   4       12.65        8.84      2.97 o 
 -20   3   4        6.13        6.14      2.14 o 
 -19   3   4      117.85      115.86     12.57 o 
 -18   3   4        0.39        0.35      1.18 o 
 -17   3   4        2.94        4.96      1.24 o 
 -16   3   4       11.81       17.11      1.66 o 
 -15   3   4      131.30      127.10      3.47 o 
 -14   3   4      210.91      185.35      3.02 o 
 -13   3   4       72.71       48.53      1.46 o 
 -12   3   4      471.47      447.95      4.92 o 
 -11   3   4       16.21       11.00      0.77 o 
 -10   3   4       13.01        8.28      0.74 o 
  -9   3   4       10.50       12.67      1.08 o 
  -8   3   4      252.86      244.15      3.48 o 
  -7   3   4       31.35       51.13      1.52 o 
  -6   3   4      661.93      780.64      7.72 o 
  -5   3   4      378.66      474.46      4.66 o 
  -4   3   4      629.21      676.16     12.82 o 
  -3   3   4        0.43        0.09      0.27 o 
  -2   3   4     3081.11     3264.49     34.92 o 
  -1   3   4      963.20     1146.30     19.54 o 
   0   3   4      583.83      652.48      8.89 o 
   1   3   4     3330.40     3696.80     45.16 o 
   2   3   4        5.40        7.78      1.28 o 
   3   3   4      439.77      481.84      4.70 o 
   4   3   4      126.77      107.93      1.57 o 
   5   3   4      309.39      261.76      3.48 o 
   6   3   4       20.36       14.76      1.00 o 
   7   3   4        6.40        2.07      0.71 o 
   8   3   4        2.78        9.80      0.91 o 
   9   3   4       99.00       87.63      2.03 o 
  10   3   4       33.61       29.15      1.40 o 
  11   3   4      530.76      488.67      7.33 o 
  12   3   4        0.59        2.35      0.97 o 
  13   3   4       83.99       86.13      5.16 o 
  14   3   4      183.78      181.75      9.27 o 
  15   3   4       31.16       33.47      3.42 o 
  16   3   4       77.52       69.70      4.59 o 
  17   3   4        2.04        2.20      1.55 o 
  18   3   4       24.84       26.64      2.80 o 
  19   3   4       27.49       33.48      3.60 o 
 -21   4   4        7.33        7.97      2.41 o 
 -20   4   4       40.31       46.66      3.77 o 
 -19   4   4      248.95      268.66      7.75 o 
 -18   4   4        9.82       12.75      2.31 o 
 -17   4   4        2.86        4.12      1.80 o 
 -16   4   4        0.65        3.30      1.57 o 
 -15   4   4      463.51      438.18      7.44 o 
 -14   4   4      112.37      110.12      3.17 o 
 -13   4   4       60.44       57.74      2.09 o 
 -12   4   4       23.91       21.26      1.42 o 
 -11   4   4      220.66      182.19      3.63 o 
 -10   4   4       44.37       61.39      1.54 o 
  -9   4   4      250.55      306.36      3.82 o 
  -8   4   4      119.92      140.83      2.22 o 
  -7   4   4     2164.72     2225.45     20.16 o 
  -6   4   4        5.32       10.24      0.70 o 
  -5   4   4        0.38        1.96      0.45 o 
  -4   4   4     2239.30     2497.36     20.37 o 
  -3   4   4      753.73      855.36      6.98 o 
  -2   4   4      407.92      455.04      4.78 o 
  -1   4   4     2086.09     2382.46     22.77 o 
   0   4   4     3358.50     3670.80     38.92 o 
   1   4   4        2.40       11.08      0.75 o 
   2   4   4       34.27       31.62      1.13 o 
   3   4   4     1227.79     1306.40     11.26 o 
   4   4   4        5.69        9.65      0.56 o 
   5   4   4      384.95      402.94      4.44 o 
   6   4   4      262.45      238.34      4.41 o 
   7   4   4       15.32       13.48      1.13 o 
   8   4   4     2826.69     2646.11     24.42 o 
   9   4   4      449.59      405.36      5.74 o 
  10   4   4     1238.10     1174.71     13.28 o 
  11   4   4       43.59       43.28      3.17 o 
  12   4   4       47.30       42.49      2.02 o 
  13   4   4      113.81      108.02      3.15 o 
  14   4   4        0.09        2.91      1.71 o 
  15   4   4       35.10       31.05      3.25 o 
  16   4   4      102.91      101.89      5.19 o 
  17   4   4       71.33       71.40      4.78 o 
  18   4   4       23.52       23.82      4.13 o 
 -21   5   4       22.92       22.05      3.03 o 
 -20   5   4        0.04        1.60      1.99 o 
 -19   5   4       41.22       35.92      3.46 o 
 -18   5   4       15.06       12.43      2.42 o 
 -17   5   4      155.02      152.55     10.05 o 
 -16   5   4      162.62      175.18      6.21 o 
 -15   5   4      311.44      310.51      6.03 o 
 -14   5   4      242.55      222.06      3.92 o 
 -13   5   4      160.66      163.99      3.17 o 
 -12   5   4      461.55      337.76      5.23 o 
 -11   5   4      335.49      342.65      5.77 o 
 -10   5   4       80.22       89.67      2.23 o 
  -9   5   4       99.06       78.10      2.02 o 
  -8   5   4       34.65       46.01      1.14 o 
  -7   5   4      524.19      543.69      5.84 o 
  -6   5   4     1187.05     1263.48     11.94 o 
  -5   5   4     1559.21     1590.11     14.57 o 
  -4   5   4       65.48      115.47      1.70 o 
  -3   5   4     1007.62     1076.94      9.33 o 
  -2   5   4       18.08       32.68      0.91 o 
  -1   5   4     1042.21     1057.03     10.79 o 
   0   5   4     1722.59     1857.86     16.78 o 
   1   5   4       86.71      105.50      1.86 o 
   2   5   4        0.37        1.33      1.14 o 
   3   5   4      140.34      120.68      1.56 o 
   4   5   4      422.21      412.58      4.33 o 
   5   5   4       58.82       66.02      1.37 o 
   6   5   4      409.68      415.96      6.32 o 
   7   5   4      231.30      220.13      3.30 o 
   8   5   4       13.24       13.75      1.61 o 
   9   5   4      283.34      255.61      4.24 o 
  10   5   4      892.89      879.57     11.89 o 
  11   5   4        5.43        3.65      0.98 o 
  12   5   4      209.65      199.47      4.03 o 
  13   5   4       23.21       26.02      1.89 o 
  14   5   4       67.72       74.33      3.14 o 
  15   5   4      133.11      117.55      6.72 o 
  16   5   4       57.30       60.11      5.04 o 
  17   5   4        1.84        1.68      1.92 o 
  18   5   4       17.30       19.01      3.12 o 
 -21   6   4        0.23        1.06      2.11 o 
 -20   6   4      192.66      203.91      7.07 o 
 -19   6   4      109.88      110.72      6.38 o 
 -18   6   4       45.17       54.34      3.93 o 
 -17   6   4      152.07      157.82      5.74 o 
 -16   6   4      187.89      179.99      4.63 o 
 -15   6   4       49.49       49.72      2.37 o 
 -14   6   4        1.07        1.12      0.83 o 
 -13   6   4       73.44       62.99      2.02 o 
 -12   6   4       33.23       18.54      1.61 o 
 -11   6   4      106.07      120.17      2.77 o 
 -10   6   4      106.88      106.62      2.49 o 
  -9   6   4        0.34        1.91      1.35 o 
  -8   6   4        0.76        2.47      0.74 o 
  -7   6   4       24.62       20.08      1.18 o 
  -6   6   4        1.03        0.26      0.60 o 
  -5   6   4      336.69      320.57      5.22 o 
  -4   6   4      134.15      133.16      2.16 o 
  -3   6   4      206.06      202.20      2.91 o 
  -2   6   4       90.45       66.75      1.54 o 
  -1   6   4      125.32      152.14      2.04 o 
   0   6   4      381.53      449.93      9.83 o 
   1   6   4      186.13      210.57      2.90 o 
   2   6   4       27.24       19.88      0.97 o 
   3   6   4      857.88      838.48      7.08 o 
   4   6   4       88.92       77.93      1.56 o 
   5   6   4       22.60       25.70      0.80 o 
   6   6   4      327.45      310.15      3.87 o 
   7   6   4      410.99      402.09      5.25 o 
   8   6   4      793.90      771.68      9.17 o 
   9   6   4      422.43      449.79      6.24 o 
  10   6   4       18.17       19.74      1.57 o 
  11   6   4      301.96      304.68      5.10 o 
  12   6   4       33.71       30.26      1.87 o 
  13   6   4        3.93        0.92      1.09 o 
  14   6   4      116.89      124.50      3.67 o 
  15   6   4        0.16       -1.23      1.23 o 
  16   6   4       68.88       73.47      4.57 o 
  17   6   4       15.09       12.68      2.60 o 
  18   6   4        0.30       -2.00      2.14 o 
 -20   7   4       14.95       14.04      2.78 o 
 -19   7   4       40.99       48.23      4.00 o 
 -18   7   4      114.39      117.36      5.23 o 
 -17   7   4       18.79       19.40      2.50 o 
 -16   7   4        7.21        6.38      1.49 o 
 -15   7   4        1.87        1.78      0.96 o 
 -14   7   4       40.41       37.99      1.89 o 
 -13   7   4        7.35        5.67      1.36 o 
 -12   7   4        0.73        4.33      0.89 o 
 -11   7   4       15.86       19.73      1.37 o 
 -10   7   4       35.07       29.02      1.76 o 
  -9   7   4      370.73      361.27      5.87 o 
  -8   7   4      243.75      232.03      4.89 o 
  -7   7   4      215.62      241.08      3.53 o 
  -6   7   4       33.65       39.96      1.60 o 
  -5   7   4     2256.07     2106.39     21.37 o 
  -4   7   4      383.35      378.31      4.82 o 
  -3   7   4      685.32      723.80      8.06 o 
  -2   7   4       45.87       44.08      1.09 o 
  -1   7   4       56.79       56.50      1.68 o 
   0   7   4      122.87       99.86      2.83 o 
   1   7   4      182.23      188.24      2.71 o 
   2   7   4       88.53       98.38      1.93 o 
   3   7   4      125.62      123.18      1.67 o 
   4   7   4        9.49        9.77      0.67 o 
   5   7   4     2138.46     2200.76     16.34 o 
   6   7   4      526.94      530.07      5.31 o 
   7   7   4      119.52      124.07      2.96 o 
   8   7   4      814.69      813.77      9.58 o 
   9   7   4       12.63       13.43      1.43 o 
  10   7   4        5.07        5.78      1.04 o 
  11   7   4      104.34      104.16      2.85 o 
  12   7   4      255.27      246.63      5.02 o 
  13   7   4        4.74        3.76      1.26 o 
  14   7   4       45.17       45.28      2.52 o 
  15   7   4      177.85      183.95      5.89 o 
  16   7   4      112.00      125.03     12.30 o 
  17   7   4        0.35       -2.93      2.96 o 
 -20   8   4       27.40       26.58      4.45 o 
 -19   8   4        0.84        2.19      2.21 o 
 -18   8   4        8.03        5.22      2.31 o 
 -17   8   4       36.29       37.00      3.00 o 
 -16   8   4        0.45       -1.18      1.18 o 
 -15   8   4        1.19        1.64      1.02 o 
 -14   8   4        0.01       -0.39      0.85 o 
 -13   8   4       66.53       70.34      2.25 o 
 -12   8   4      201.37      189.47      3.51 o 
 -11   8   4      100.28      101.15      3.05 o 
 -10   8   4        3.15        5.61      1.06 o 
  -9   8   4      194.50      182.27      3.87 o 
  -8   8   4       36.82       36.85      1.88 o 
  -7   8   4      472.68      459.71      6.33 o 
  -6   8   4       77.59       62.46      1.76 o 
  -5   8   4      217.98      199.87      3.12 o 
  -4   8   4      675.43      704.46      8.06 o 
  -3   8   4      405.95      400.93      5.12 o 
  -2   8   4       10.32       10.35      0.85 o 
  -1   8   4      689.24      713.84      6.81 o 
   0   8   4      191.38      237.32      3.48 o 
   1   8   4      150.29      165.23      3.13 o 
   2   8   4       27.35       19.72      0.77 o 
   3   8   4        0.33        2.33      0.86 o 
   4   8   4      604.51      586.19      6.06 o 
   5   8   4      452.08      435.18      4.08 o 
   6   8   4        7.03       10.65      0.68 o 
   7   8   4       64.44       62.06      1.57 o 
   8   8   4      181.94      195.30      3.49 o 
   9   8   4      224.91      241.14      4.98 o 
  10   8   4       30.35       27.88      1.71 o 
  11   8   4       96.60       97.57      2.95 o 
  12   8   4       14.17       16.69      2.74 o 
  13   8   4       34.34       34.53      3.64 o 
  14   8   4       36.92       39.84      3.55 o 
  15   8   4       17.77       16.70      2.77 o 
  16   8   4       20.96       24.84      3.88 o 
 -19   9   4        0.07       -0.38      2.07 o 
 -18   9   4       90.55       99.64      4.37 o 
 -17   9   4      495.85      520.07     13.18 o 
 -16   9   4        0.00        0.02      1.33 o 
 -15   9   4        1.00       -0.08      1.18 o 
 -14   9   4        2.26        1.21      1.09 o 
 -13   9   4      213.30      193.46      4.24 o 
 -12   9   4       39.09       37.14      2.36 o 
 -11   9   4      233.41      235.35      6.24 o 
 -10   9   4      118.11       98.93      3.08 o 
  -9   9   4       33.40       36.38      2.06 o 
  -8   9   4        1.33        0.43      2.16 o 
  -7   9   4      654.82      628.97      8.54 o 
  -6   9   4        3.99        3.94      0.86 o 
  -5   9   4      348.13      310.77      4.81 o 
  -4   9   4      178.03      179.71      3.34 o 
  -3   9   4      421.62      407.05      5.62 o 
  -2   9   4       11.16        8.94      0.81 o 
  -1   9   4      218.32      219.23      3.25 o 
   0   9   4      323.17      297.84      5.16 o 
   1   9   4       25.48       27.52      1.61 o 
   2   9   4       44.21       48.09      1.25 o 
   3   9   4        0.90        2.72      0.52 o 
   4   9   4       30.81       34.64      1.49 o 
   5   9   4      676.20      648.48      6.18 o 
   6   9   4       12.26        9.58      0.80 o 
   7   9   4        0.67        0.32      0.68 o 
   8   9   4       27.23       28.78      1.86 o 
   9   9   4       31.64       32.55      2.05 o 
  10   9   4       15.82       15.64      1.83 o 
  11   9   4       17.61       18.93      3.26 o 
  12   9   4       62.62       51.64      3.20 o 
  13   9   4       19.54       20.85      2.90 o 
  14   9   4       32.36       33.86      3.47 o 
  15   9   4       24.90       22.27      3.00 o 
  16   9   4       37.25       38.21      3.68 o 
 -18  10   4       50.33       53.22      3.74 o 
 -17  10   4       70.16       73.48      5.33 o 
 -16  10   4       92.82      102.32      7.80 o 
 -15  10   4        0.11       -1.04      1.04 o 
 -14  10   4        6.18        4.36      1.31 o 
 -13  10   4      676.20      665.45     10.66 o 
 -12  10   4        0.03       -0.69      1.01 o 
 -11  10   4       12.24       13.30      2.77 o 
 -10  10   4       11.95       10.39      2.24 o 
  -9  10   4        1.66        2.74      1.03 o 
  -8  10   4       18.38       16.27      1.80 o 
  -7  10   4      906.26      885.02     10.43 o 
  -6  10   4      513.51      460.81      6.63 o 
  -5  10   4      191.61      200.35      3.79 o 
  -4  10   4      723.37      713.47      8.90 o 
  -3  10   4      154.46      146.78      3.06 o 
  -2  10   4      272.02      258.51      5.14 o 
  -1  10   4     1398.99     1345.68     15.01 o 
   0  10   4      154.13      164.31      2.55 o 
   1  10   4        0.70        0.73      0.50 o 
   2  10   4       15.27        8.70      0.76 o 
   3  10   4       52.51       59.63      1.53 o 
   4  10   4        4.86        5.47      0.59 o 
   5  10   4       52.75       50.93      1.68 o 
   6  10   4       43.62       43.66      1.39 o 
   7  10   4       16.38       19.14      1.26 o 
   8  10   4       18.35       18.10      1.61 o 
   9  10   4      208.36      196.16      5.01 o 
  10  10   4       15.60       16.97      2.02 o 
  11  10   4       58.06       61.33      3.16 o 
  12  10   4      109.09      113.85      5.19 o 
  13  10   4       39.11       33.06      3.42 o 
  14  10   4        0.24       -1.65      1.79 o 
  15  10   4       16.39       16.21      2.88 o 
 -17  11   4        7.62        7.88      2.77 o 
 -16  11   4        4.35        3.95      1.94 o 
 -15  11   4       72.26       80.20      3.71 o 
 -14  11   4        0.29       -0.37      1.42 o 
 -13  11   4      138.62      134.91      4.27 o 
 -12  11   4        2.93        3.02      1.30 o 
 -11  11   4       10.59        9.69      1.54 o 
 -10  11   4       74.42       78.92      2.98 o 
  -9  11   4       66.46       68.21      2.74 o 
  -8  11   4      227.62      221.65      5.52 o 
  -7  11   4      154.17      154.00      4.06 o 
  -6  11   4        2.48        2.00      0.84 o 
  -5  11   4        6.28        7.68      0.96 o 
  -4  11   4       42.62       46.54      1.70 o 
  -3  11   4      130.77      133.81      2.90 o 
  -2  11   4        1.27        1.25      0.64 o 
  -1  11   4      383.12      379.40      4.46 o 
   0  11   4        0.81        1.73      0.55 o 
   1  11   4        2.39        2.48      0.53 o 
   2  11   4      116.26      118.25      2.19 o 
   3  11   4       45.55       44.74      1.55 o 
   4  11   4       45.48       46.92      1.42 o 
   5  11   4        0.73        0.78      0.59 o 
   6  11   4       97.74       99.31      3.01 o 
   7  11   4        4.35        4.31      0.81 o 
   8  11   4      324.95      337.54      6.88 o 
   9  11   4      203.50      202.31      5.23 o 
  10  11   4       13.82       14.66      1.90 o 
  11  11   4        0.93       -0.39      1.69 o 
  12  11   4        5.80        4.55      2.15 o 
  13  11   4        5.19        5.00      2.15 o 
  14  11   4       38.76       34.80      3.69 o 
 -16  12   4      170.44      184.78      6.10 o 
 -15  12   4        7.07        4.38      1.90 o 
 -14  12   4        0.00       -0.29      1.51 o 
 -13  12   4       11.23       10.27      3.15 o 
 -12  12   4       12.59       14.71      2.30 o 
 -11  12   4        0.02        0.58      1.15 o 
 -10  12   4        0.53        0.27      1.09 o 
  -9  12   4       32.41       32.58      2.25 o 
  -8  12   4       71.21       58.15      3.12 o 
  -7  12   4      285.63      279.77      4.87 o 
  -6  12   4      256.26      274.34      4.73 o 
  -5  12   4      197.55      199.96      3.61 o 
  -4  12   4        1.85        0.99      0.72 o 
  -3  12   4       16.16       18.64      1.15 o 
  -2  12   4       83.37       89.16      2.02 o 
  -1  12   4        5.80        5.80      0.77 o 
   0  12   4       36.55       29.36      1.25 o 
   1  12   4        5.14        5.65      0.74 o 
   2  12   4       83.09       73.43      1.65 o 
   3  12   4        9.30       11.92      0.87 o 
   4  12   4       95.55       94.55      2.30 o 
   5  12   4        0.10       -0.10      0.64 o 
   6  12   4        2.32        2.68      0.76 o 
   7  12   4       16.76       16.86      1.26 o 
   8  12   4       21.89       21.18      2.02 o 
   9  12   4       81.91       86.21      6.89 o 
  10  12   4      106.81      101.33      4.82 o 
  11  12   4       61.18       65.19      4.47 o 
  12  12   4        3.87        3.17      2.03 o 
  13  12   4       96.32      100.43      5.25 o 
 -15  13   4       34.73       35.48      3.34 o 
 -14  13   4        5.54        5.59      1.96 o 
 -13  13   4        1.40        1.20      1.58 o 
 -12  13   4       26.08       23.51      2.62 o 
 -11  13   4        2.57        1.46      1.53 o 
 -10  13   4        0.17        0.18      1.19 o 
  -9  13   4      311.23      301.41      5.63 o 
  -8  13   4       74.21       72.49      2.58 o 
  -7  13   4      278.63      282.99      4.67 o 
  -6  13   4        6.25        5.53      1.02 o 
  -5  13   4        3.02        3.16      0.93 o 
  -4  13   4      373.75      382.72      5.10 o 
  -3  13   4      147.13      152.49      2.86 o 
  -2  13   4        1.55        2.20      0.77 o 
  -1  13   4        5.19        5.17      0.82 o 
   0  13   4      111.71      112.45      2.31 o 
   1  13   4       73.81       67.45      1.80 o 
   2  13   4        4.50        5.09      0.80 o 
   3  13   4       68.50       67.61      1.86 o 
   4  13   4      116.82      119.50      2.33 o 
   5  13   4      105.56      107.45      2.26 o 
   6  13   4       34.80       38.30      1.67 o 
   7  13   4       16.16       15.22      1.58 o 
   8  13   4       16.26       18.49      2.56 o 
   9  13   4       37.88       38.47      3.46 o 
  10  13   4        1.25        1.87      1.94 o 
  11  13   4        0.93        3.51      2.09 o 
  12  13   4        0.18       -1.09      1.75 o 
 -13  14   4        0.04       -1.55      1.55 o 
 -12  14   4       22.62       24.99      2.75 o 
 -11  14   4        7.46        5.63      1.83 o 
 -10  14   4        9.22        8.04      1.85 o 
  -9  14   4       61.46       64.59      3.68 o 
  -8  14   4      258.32      247.67      5.88 o 
  -7  14   4      153.71      163.97      3.89 o 
  -6  14   4       23.93       20.30      1.79 o 
  -5  14   4       18.64       21.19      2.10 o 
  -4  14   4      148.63      145.15      3.01 o 
  -3  14   4        6.98        5.89      0.98 o 
  -2  14   4       41.63       38.34      1.69 o 
  -1  14   4       45.21       47.69      2.42 o 
   0  14   4        0.17       -0.20      0.73 o 
   1  14   4       36.29       39.43      1.63 o 
   2  14   4       31.96       30.95      1.67 o 
   3  14   4      236.12      235.83      3.72 o 
   4  14   4      360.90      378.36      5.56 o 
   5  14   4        1.22        0.52      0.92 o 
   6  14   4       75.96       79.63      2.61 o 
   7  14   4       12.81       12.55      1.57 o 
   8  14   4        7.89        6.65      2.08 o 
   9  14   4      133.92      142.41      8.87 o 
  10  14   4       36.55       43.91      3.85 o 
 -11  15   4        1.24       -0.82      1.70 o 
 -10  15   4       42.44       41.54      3.21 o 
  -9  15   4       49.41       47.12      3.32 o 
  -8  15   4      111.60      113.60      3.75 o 
  -7  15   4        8.22        6.01      1.83 o 
  -6  15   4       68.27       74.94      3.40 o 
  -5  15   4      280.85      284.54      5.73 o 
  -4  15   4       86.09       83.80      3.09 o 
  -3  15   4       86.73       88.34      2.89 o 
  -2  15   4        0.31        0.57      0.98 o 
  -1  15   4        0.95        1.29      0.99 o 
   0  15   4        0.44        0.53      0.94 o 
   1  15   4        8.65        7.03      1.19 o 
   2  15   4        0.60        1.73      1.00 o 
   3  15   4       15.09       13.52      1.44 o 
   4  15   4        0.17       -0.42      1.06 o 
   5  15   4      383.91      392.42      6.18 o 
   6  15   4       18.35       20.26      1.72 o 
   7  15   4       18.59       23.04      4.75 o 
   8  15   4       36.44       32.79      8.54 o 
  -9  16   4       25.66       22.26      2.60 o 
  -8  16   4        0.18        2.62      1.66 o 
  -7  16   4       59.04       53.67      2.98 o 
  -6  16   4       24.77       22.21      2.07 o 
  -5  16   4        0.11       -0.84      1.13 o 
  -4  16   4       12.91       14.72      1.73 o 
  -3  16   4        1.63        1.38      1.18 o 
  -2  16   4       31.00       35.58      2.27 o 
  -1  16   4       28.04       24.47      1.95 o 
   0  16   4       55.38       57.72      3.02 o 
   1  16   4       25.60       30.93      2.09 o 
   2  16   4        5.42        4.36      1.30 o 
   3  16   4        4.58        2.78      1.24 o 
   4  16   4       87.41       92.30      3.19 o 
   5  16   4       41.92       42.07      2.50 o 
   6  16   4        9.87       10.78      1.62 o 
  -5  17   4       12.41       15.03      3.92 o 
  -4  17   4        6.09        4.64      1.41 o 
  -3  17   4       12.86       11.28      1.69 o 
  -2  17   4       75.27       82.88      5.31 o 
  -1  17   4       45.81       41.85      2.52 o 
   0  17   4       13.78       10.89      1.63 o 
   1  17   4        3.74        1.80      1.99 o 
 -22   1   5      235.99      273.41     11.27 o 
 -21   1   5       16.66       23.20      2.73 o 
 -20   1   5      161.76      164.84      4.52 o 
 -19   1   5      532.65      558.88      9.54 o 
 -18   1   5       51.82       45.81      3.18 o 
 -17   1   5       66.64       68.04      2.38 o 
 -16   1   5       99.14       89.40      2.62 o 
 -15   1   5      544.04      489.84      6.99 o 
 -14   1   5       48.76       51.74      1.91 o 
 -13   1   5        2.96        4.53      0.88 o 
 -12   1   5        3.50        1.75      0.60 o 
 -11   1   5      505.23      519.04      6.61 o 
 -10   1   5       16.50       17.96      0.94 o 
  -9   1   5      409.08      418.06      6.36 o 
  -8   1   5      177.67      194.40      2.96 o 
  -7   1   5        1.32        1.66      0.30 o 
  -6   1   5       53.84       55.33      0.93 o 
  -5   1   5        1.30        1.86      0.29 o 
  -4   1   5      561.11      618.35      5.67 o 
  -3   1   5     2145.49     2353.04     23.47 o 
  -2   1   5     1732.38     1934.47     21.83 o 
  -1   1   5       61.94       68.28      1.56 o 
   0   1   5      170.32      209.19      3.25 o 
   1   1   5     1277.49     1459.61     16.91 o 
   2   1   5     2020.94     2227.38     25.29 o 
   3   1   5     3680.32     4104.79     45.10 o 
   4   1   5        0.81        0.68      0.37 o 
   5   1   5       44.53       41.68      2.64 o 
   6   1   5      211.50      194.47      5.88 o 
   7   1   5      383.44      391.27      7.89 o 
   8   1   5       20.15       22.69      1.77 o 
   9   1   5       64.22       42.98      3.56 o 
  10   1   5      587.87      493.22      7.53 o 
  11   1   5      103.22       97.21      2.97 o 
  12   1   5        5.85        6.87      1.29 o 
  13   1   5       38.75       47.69      2.64 o 
  14   1   5      390.28      372.59      7.14 o 
  15   1   5       11.00       14.08      1.83 o 
  16   1   5       96.15       92.80      3.70 o 
  17   1   5       34.90       26.74      3.19 o 
  18   1   5       40.02       46.78      4.51 o 
 -22   2   5       38.46       48.97      5.56 o 
 -21   2   5      305.28      309.73      8.26 o 
 -20   2   5        1.37        1.21      1.83 o 
 -19   2   5       61.91       68.49      2.96 o 
 -18   2   5       18.14       22.87      2.00 o 
 -17   2   5       17.15       12.59      1.32 o 
 -16   2   5        2.69        2.36      0.95 o 
 -15   2   5       29.81       27.53      1.60 o 
 -14   2   5      103.81       74.40      2.19 o 
 -13   2   5      121.11       96.61      2.12 o 
 -12   2   5      116.39       77.78      1.91 o 
 -11   2   5       74.55       64.88      1.51 o 
 -10   2   5      144.08      123.46      2.16 o 
  -9   2   5      314.58      326.60      3.67 o 
  -8   2   5     1002.79     1086.15     10.55 o 
  -7   2   5      257.15      261.42      3.62 o 
  -6   2   5      102.36      153.97      2.34 o 
  -5   2   5     1963.08     2047.84     20.50 o 
  -4   2   5      811.19      935.26      9.85 o 
  -2   2   5      481.30      558.75      6.10 o 
  -1   2   5       18.74       23.07      1.02 o 
   0   2   5       18.18       12.83      0.54 o 
   1   2   5      420.36      471.55      6.13 o 
   2   2   5     2026.57     2320.10     20.58 o 
   3   2   5        5.49        1.12      0.32 o 
   4   2   5      593.89      630.95      6.88 o 
   5   2   5       31.42       27.17      1.27 o 
   6   2   5       70.33       55.55      1.59 o 
   7   2   5      213.47      221.56      3.25 o 
   8   2   5      466.12      476.68      5.68 o 
   9   2   5      470.95      438.49      6.49 o 
  10   2   5       52.35       44.31      2.40 o 
  11   2   5       77.02       70.20      3.26 o 
  12   2   5       26.35       27.85      1.93 o 
  13   2   5        6.83        4.85      1.56 o 
  14   2   5       28.51       24.01      2.54 o 
  15   2   5       49.23       50.28      2.92 o 
  16   2   5       54.15       57.99      3.62 o 
  17   2   5       35.63       41.00      3.88 o 
  18   2   5       10.09        9.79      2.42 o 
 -22   3   5       92.48      106.63     11.39 o 
 -21   3   5       20.55       16.93      2.76 o 
 -20   3   5       20.17       30.26      3.80 o 
 -19   3   5        1.70        2.88      1.84 o 
 -18   3   5        3.41        1.86      2.31 o 
 -17   3   5        1.07        0.39      1.48 o 
 -16   3   5       25.92       15.33      3.17 o 
 -15   3   5        2.13        1.39      0.96 o 
 -14   3   5       23.10       21.47      1.24 o 
 -13   3   5        3.57        6.48      0.73 o 
 -12   3   5      494.87      539.00      5.65 o 
 -11   3   5        1.27        1.74      0.65 o 
 -10   3   5      620.24      612.24      6.71 o 
  -9   3   5       51.47       66.93      1.59 o 
  -8   3   5      641.22      745.47      7.06 o 
  -7   3   5      630.11      674.28      6.99 o 
  -6   3   5     2144.12     2402.08     21.90 o 
  -5   3   5      569.25      576.38      7.48 o 
  -4   3   5     2298.74     2594.25     29.07 o 
  -3   3   5     1659.07     1773.27     14.73 o 
  -2   3   5      325.15      406.23      5.26 o 
  -1   3   5      440.14      460.43      9.20 o 
   0   3   5      556.82      638.25      9.41 o 
   1   3   5     1942.60     2118.64     27.24 o 
   2   3   5      797.14      911.01      8.63 o 
   3   3   5      294.87      304.87      3.12 o 
   4   3   5     1391.87     1657.88     14.01 o 
   5   3   5       10.19       10.87      0.91 o 
   6   3   5      820.52      781.75     12.59 o 
   7   3   5        0.81        0.53      0.60 o 
   8   3   5        2.88       -0.54      0.54 o 
   9   3   5      448.50      453.99      5.77 o 
  10   3   5        9.11        7.98      0.95 o 
  11   3   5       37.48       39.02      6.17 o 
  12   3   5       30.82       30.58      2.54 o 
  13   3   5      163.68      152.56      4.96 o 
  14   3   5        0.00       -1.23      1.74 o 
  15   3   5      114.68      124.64      5.72 o 
  16   3   5       13.61       17.86      2.90 o 
  17   3   5       61.78       65.99      7.63 o 
  18   3   5       80.03       84.57      4.33 o 
 -21   4   5       11.74        8.94      2.49 o 
 -20   4   5      154.43      154.38      5.88 o 
 -19   4   5      378.96      375.87      9.50 o 
 -18   4   5      248.53      263.95      7.56 o 
 -17   4   5       49.11       49.17      4.28 o 
 -16   4   5        1.43        3.58      1.88 o 
 -15   4   5       60.95       50.44      3.33 o 
 -14   4   5       18.91       15.49      1.39 o 
 -13   4   5      428.25      439.74      5.50 o 
 -12   4   5       58.51       42.35      1.56 o 
 -11   4   5      607.19      704.05      7.64 o 
 -10   4   5       88.39       89.23      1.93 o 
  -9   4   5      132.77      150.12      4.18 o 
  -8   4   5      693.54      722.57      6.93 o 
  -7   4   5     2097.66     2013.25     20.43 o 
  -6   4   5      940.70      974.91      9.64 o 
  -5   4   5       59.57       65.94      1.45 o 
  -4   4   5       11.42       17.74      0.81 o 
  -3   4   5      484.92      576.13      5.88 o 
  -2   4   5       93.43       96.14      3.86 o 
  -1   4   5        2.15        5.92      0.59 o 
   0   4   5      832.35      869.08     10.14 o 
   1   4   5       76.27       71.68      1.66 o 
   2   4   5      117.49      129.97      2.43 o 
   3   4   5      119.93      119.97      2.27 o 
   4   4   5      500.91      529.07      7.14 o 
   5   4   5     2308.69     2314.81     18.35 o 
   6   4   5     1990.22     1927.85     18.06 o 
   7   4   5      430.23      407.79      5.16 o 
   8   4   5      109.28      103.13      2.31 o 
   9   4   5      450.78      451.34      6.28 o 
  10   4   5      124.75       98.78      2.58 o 
  11   4   5       66.35       68.20      2.46 o 
  12   4   5      166.25      164.55      4.98 o 
  13   4   5      121.37      124.32      4.49 o 
  14   4   5      156.11      166.08      6.29 o 
  15   4   5       65.91       63.92      4.62 o 
  16   4   5       48.47       44.10      4.10 o 
  17   4   5      158.88      167.56     19.57 o 
  18   4   5       51.10       47.58      4.57 o 
 -21   5   5        1.66        2.28      2.15 o 
 -20   5   5        2.25        0.98      3.36 o 
 -19   5   5        2.67        4.04      5.11 o 
 -18   5   5      118.12      109.92      4.89 o 
 -17   5   5        6.57        5.27      2.86 o 
 -16   5   5      220.34      199.81      6.22 o 
 -15   5   5        4.77        1.90      1.01 o 
 -14   5   5       49.61       37.06      1.99 o 
 -13   5   5      106.38      111.01      2.85 o 
 -12   5   5      107.13       79.61      2.37 o 
 -11   5   5       49.68       52.15      1.89 o 
 -10   5   5       44.10       43.96      1.42 o 
  -9   5   5       25.52       34.14      1.26 o 
  -8   5   5       28.22       54.08      1.46 o 
  -7   5   5      589.32      535.81      6.48 o 
  -6   5   5     1030.99     1060.19     11.35 o 
  -5   5   5       13.25       16.35      0.78 o 
  -4   5   5       24.19       23.38      0.85 o 
  -3   5   5      127.42      140.61      1.78 o 
  -2   5   5      469.34      582.73      6.11 o 
  -1   5   5      733.51      793.63      9.20 o 
   0   5   5      183.24      209.31      3.19 o 
   1   5   5        0.13        1.01      0.45 o 
   2   5   5      696.67      734.32      8.88 o 
   3   5   5        9.81       14.55      0.64 o 
   4   5   5      732.09      723.77      7.09 o 
   5   5   5     2853.53     2727.97     25.15 o 
   6   5   5      359.58      363.87      7.26 o 
   7   5   5       99.98       98.45      2.61 o 
   8   5   5      668.60      669.07      8.29 o 
   9   5   5      285.49      290.75      5.53 o 
  10   5   5       20.42       23.81      1.58 o 
  11   5   5       43.68       45.81      2.10 o 
  12   5   5       52.64       51.13      2.25 o 
  13   5   5       16.38       16.75      1.62 o 
  14   5   5      118.44      125.76     10.07 o 
  15   5   5      108.99      111.34     14.24 o 
  16   5   5        3.54        3.97      2.08 o 
  17   5   5        2.81        4.61      2.24 o 
 -21   6   5      111.03      119.81      5.56 o 
 -20   6   5       10.34       11.31      2.63 o 
 -19   6   5      974.34     1021.09     19.61 o 
 -18   6   5      221.99      235.86     10.21 o 
 -17   6   5        4.40        1.79      1.81 o 
 -16   6   5      108.39      118.80      4.89 o 
 -15   6   5        2.90        3.30      0.99 o 
 -14   6   5      453.18      435.17      6.65 o 
 -13   6   5      250.11      250.34      5.01 o 
 -12   6   5      256.30      225.26      4.11 o 
 -11   6   5      184.52      169.73      3.37 o 
 -10   6   5      393.02      387.88      6.26 o 
  -9   6   5      100.04      112.36      2.89 o 
  -8   6   5       30.57       21.18      1.77 o 
  -7   6   5       78.13       83.69      1.83 o 
  -6   6   5     1036.44     1005.14      9.87 o 
  -5   6   5      388.38      349.06      3.84 o 
  -4   6   5      693.74      635.75      6.08 o 
  -3   6   5      203.65      197.80      2.82 o 
  -2   6   5      679.42      711.46      7.06 o 
  -1   6   5      883.73     1009.79     10.62 o 
   0   6   5      119.53      119.47      2.12 o 
   1   6   5      696.98      717.55      7.49 o 
   2   6   5      112.67      122.48      2.24 o 
   3   6   5       73.26       77.87      1.48 o 
   4   6   5      138.30      133.20      2.66 o 
   5   6   5      838.07      836.54      7.52 o 
   6   6   5      465.17      432.24      5.28 o 
   7   6   5       71.34       73.56      2.72 o 
   8   6   5        4.11        4.60      0.92 o 
   9   6   5       25.35       22.19      1.47 o 
  10   6   5      127.95      122.30      3.01 o 
  11   6   5      164.54      165.99      3.64 o 
  12   6   5       16.25       16.35      1.69 o 
  13   6   5       37.95       35.18      2.21 o 
  14   6   5       31.92       32.56      3.28 o 
  15   6   5       68.65       74.82      5.87 o 
  16   6   5       24.61       25.93      3.20 o 
  17   6   5       24.72       24.09      3.25 o 
 -20   7   5        4.55       -1.19      2.96 o 
 -19   7   5      138.82      135.74      5.79 o 
 -18   7   5       78.29       84.80      4.62 o 
 -17   7   5        1.20       -0.40      2.13 o 
 -16   7   5       19.97       18.91      1.96 o 
 -15   7   5        1.23        3.34      0.99 o 
 -14   7   5       79.60       73.71      2.37 o 
 -13   7   5       28.49       23.70      1.66 o 
 -12   7   5       40.40       41.08      1.98 o 
 -11   7   5       20.99       16.01      1.49 o 
 -10   7   5       12.95       24.40      1.66 o 
  -9   7   5       40.57       37.31      1.92 o 
  -8   7   5       28.83       18.79      1.70 o 
  -7   7   5     4652.35     4628.87     45.37 o 
  -6   7   5     1297.11     1178.24     11.71 o 
  -5   7   5      338.79      309.04      4.07 o 
  -4   7   5       73.76       69.54      1.76 o 
  -3   7   5      144.09      126.78      1.75 o 
  -2   7   5       29.75       34.76      1.14 o 
  -1   7   5      253.87      269.64      3.63 o 
   0   7   5        0.07        0.81      0.49 o 
   1   7   5        1.76        1.24      0.53 o 
   2   7   5      325.75      312.31      4.12 o 
   3   7   5     1550.92     1564.73     12.61 o 
   4   7   5        1.61        4.30      0.83 o 
   5   7   5      271.45      284.84      4.01 o 
   6   7   5      867.35      807.67      7.98 o 
   7   7   5        0.01        0.97      0.71 o 
   8   7   5        0.10        0.50      0.73 o 
   9   7   5      338.42      327.27      5.15 o 
  10   7   5      440.75      437.98      6.46 o 
  11   7   5       48.02       45.96      2.90 o 
  12   7   5       15.53       17.91      1.71 o 
  13   7   5      192.80      194.00      5.76 o 
  14   7   5        4.11        7.62      1.64 o 
  15   7   5       17.18       16.49      4.31 o 
  16   7   5       23.99       22.42      3.00 o 
 -20   8   5       30.62       33.26      3.61 o 
 -19   8   5        2.53        2.76      2.17 o 
 -18   8   5       70.08       75.72      4.63 o 
 -17   8   5      174.37      187.64      7.69 o 
 -16   8   5      147.41      153.28      3.97 o 
 -15   8   5        4.90        2.37      1.10 o 
 -14   8   5       17.29       16.24      1.43 o 
 -13   8   5       11.23        8.18      1.12 o 
 -12   8   5       16.34       18.65      1.69 o 
 -11   8   5       55.92       48.05      2.31 o 
 -10   8   5        7.12        3.01      0.94 o 
  -9   8   5      320.88      288.43      6.68 o 
  -8   8   5       69.90       66.56      2.82 o 
  -7   8   5       54.75       44.73      1.66 o 
  -6   8   5      228.05      246.18      3.68 o 
  -5   8   5     1336.90     1338.66     13.16 o 
  -4   8   5       22.54       14.48      0.97 o 
  -3   8   5      405.90      374.31      4.66 o 
  -2   8   5        8.11       12.35      0.81 o 
  -1   8   5      143.10      150.42      4.13 o 
   0   8   5       29.03       38.34      2.43 o 
   1   8   5       98.76       92.81      1.70 o 
   2   8   5      137.58      151.77      2.62 o 
   3   8   5        9.43       11.10      1.08 o 
   4   8   5      464.22      435.64      5.62 o 
   5   8   5      313.25      313.19      3.62 o 
   6   8   5        0.75        2.23      0.65 o 
   7   8   5        1.52        2.42      0.76 o 
   8   8   5       21.52       25.98      1.50 o 
   9   8   5        1.21        1.14      0.82 o 
  10   8   5        5.55        5.87      1.10 o 
  11   8   5        3.09        4.12      1.15 o 
  12   8   5       19.80       21.39      1.80 o 
  13   8   5        0.07        1.51      1.28 o 
  14   8   5       28.35       25.13      2.97 o 
  15   8   5      190.20      199.89      6.70 o 
  16   8   5       56.31       66.47      7.90 o 
 -19   9   5      113.09      106.65      5.42 o 
 -18   9   5      178.61      201.75      7.10 o 
 -17   9   5      531.08      540.46     10.61 o 
 -16   9   5       13.58       14.02      1.69 o 
 -15   9   5       97.31      101.82      2.93 o 
 -14   9   5        7.51        5.79      1.15 o 
 -13   9   5      297.67      279.27      5.25 o 
 -12   9   5       23.49       18.75      1.58 o 
 -11   9   5       71.21       72.87      2.73 o 
 -10   9   5        4.46        4.06      1.12 o 
  -9   9   5        1.46        1.71      0.91 o 
  -8   9   5      457.70      450.33      6.55 o 
  -7   9   5      650.12      664.74      7.73 o 
  -6   9   5       12.27       12.92      1.05 o 
  -5   9   5      169.17      153.98      3.89 o 
  -4   9   5        2.56        5.92      0.87 o 
  -3   9   5      225.02      198.22      3.16 o 
  -2   9   5       61.34       75.16      1.95 o 
  -1   9   5       17.75       22.10      1.07 o 
   0   9   5       12.57       20.30      1.04 o 
   1   9   5        0.05        0.10      0.70 o 
   2   9   5       35.87       30.56      1.18 o 
   3   9   5       84.26       87.28      2.53 o 
   4   9   5        4.45        6.42      0.92 o 
   5   9   5      312.04      333.51      3.72 o 
   6   9   5      411.54      406.15      4.97 o 
   7   9   5       19.40       20.62      1.58 o 
   8   9   5       19.07       15.99      1.52 o 
   9   9   5      237.05      245.59      5.12 o 
  10   9   5      156.11      141.89      4.08 o 
  11   9   5       57.15       55.79      3.20 o 
  12   9   5      136.05      132.66      6.35 o 
  13   9   5        3.94        6.36      2.09 o 
  14   9   5        0.01        0.59      3.02 o 
  15   9   5       17.24       17.01      2.76 o 
 -18  10   5        5.28        5.30      2.89 o 
 -17  10   5       35.36       40.50      3.27 o 
 -16  10   5        2.18        1.14      1.29 o 
 -15  10   5       18.99       25.74      1.86 o 
 -14  10   5       42.08       38.03      2.66 o 
 -13  10   5       22.98       21.39      2.02 o 
 -12  10   5        5.64        3.56      1.25 o 
 -11  10   5        7.96        6.54      1.34 o 
 -10  10   5      147.46      156.43      4.04 o 
  -9  10   5      140.69      129.14      4.25 o 
  -8  10   5       59.72       61.74      2.44 o 
  -7  10   5       72.63       78.63      3.19 o 
  -6  10   5      114.66      108.44      2.81 o 
  -5  10   5      191.38      197.35      3.41 o 
  -4  10   5       99.67       95.88      2.26 o 
  -3  10   5       27.47       24.75      1.32 o 
  -2  10   5       15.30        8.90      0.87 o 
  -1  10   5        0.19        1.71      0.62 o 
   0  10   5        9.03        6.50      0.78 o 
   1  10   5        3.36        5.26      0.61 o 
   2  10   5       31.58       27.13      1.04 o 
   3  10   5        1.57        1.39      0.54 o 
   4  10   5        3.08        1.82      0.63 o 
   5  10   5      238.65      235.57      3.05 o 
   6  10   5      367.59      370.71      4.97 o 
   7  10   5       99.69       94.72      2.89 o 
   8  10   5        5.28        4.69      1.17 o 
   9  10   5      103.74      101.67      3.45 o 
  10  10   5       19.97       19.57      2.06 o 
  11  10   5       35.31       37.40      4.91 o 
  12  10   5        7.65       13.74      4.13 o 
  13  10   5        2.32        2.74      2.04 o 
  14  10   5       14.78       14.83      2.68 o 
 -17  11   5       37.75       33.34      5.46 o 
 -16  11   5        2.35        2.96      1.54 o 
 -15  11   5       36.33       33.87      3.10 o 
 -14  11   5        8.46        7.51      1.65 o 
 -13  11   5      328.14      324.60      6.86 o 
 -12  11   5       11.77       10.27      1.89 o 
 -11  11   5       28.42       30.81      2.25 o 
 -10  11   5       72.27       77.79      2.96 o 
  -9  11   5       32.67       33.98      2.17 o 
  -8  11   5       11.21        9.39      1.18 o 
  -7  11   5      282.92      269.32      4.95 o 
  -6  11   5      385.48      395.96      6.24 o 
  -5  11   5       38.10       35.00      2.08 o 
  -4  11   5       53.02       50.50      2.06 o 
  -3  11   5        1.78        2.38      0.78 o 
  -2  11   5      197.15      187.72      3.32 o 
  -1  11   5        0.04       -0.51      0.64 o 
   0  11   5        7.27        5.72      0.73 o 
   1  11   5        9.16        8.68      0.79 o 
   2  11   5       80.41       71.63      1.70 o 
   3  11   5       29.82       31.22      1.32 o 
   4  11   5        5.34        4.45      0.62 o 
   5  11   5      568.42      579.29      5.95 o 
   6  11   5      148.96      150.96      2.79 o 
   7  11   5       37.20       35.04      2.06 o 
   8  11   5       60.34       56.40      2.58 o 
   9  11   5       11.99       10.57      1.91 o 
  10  11   5       81.07       92.32      4.47 o 
  11  11   5       53.55       50.09      5.62 o 
  12  11   5       94.01       98.98      4.95 o 
  13  11   5        1.73        1.15      1.95 o 
 -16  12   5        7.15        7.82      2.14 o 
 -15  12   5      100.18      101.50      4.60 o 
 -14  12   5        0.39       -0.67      1.49 o 
 -13  12   5       12.68       13.00      2.42 o 
 -12  12   5       17.49       18.93      2.03 o 
 -11  12   5        0.17       -0.25      1.17 o 
 -10  12   5      561.12      564.53      9.30 o 
  -9  12   5       67.49       62.43      2.89 o 
  -8  12   5        0.02       -0.11      0.87 o 
  -7  12   5       10.00       10.19      1.25 o 
  -6  12   5       25.29       25.02      1.77 o 
  -5  12   5       52.86       49.07      1.92 o 
  -4  12   5      120.48      125.98      2.74 o 
  -3  12   5      154.23      153.15      2.95 o 
  -2  12   5        1.32        1.64      0.64 o 
  -1  12   5      226.91      218.53      3.18 o 
   0  12   5        8.80        5.27      0.78 o 
   1  12   5        0.04       -0.55      0.55 o 
   2  12   5       53.26       52.01      1.39 o 
   3  12   5       70.68       70.95      1.62 o 
   4  12   5        9.33        9.95      0.85 o 
   5  12   5      268.91      277.42      4.64 o 
   6  12   5        0.38        0.25      0.75 o 
   7  12   5        8.42        8.76      1.40 o 
   8  12   5       84.48       76.22      4.01 o 
   9  12   5       36.47       39.17      3.39 o 
  10  12   5       15.13       17.59      2.66 o 
  11  12   5        0.72        1.09      1.75 o 
  12  12   5       45.31       44.36      3.89 o 
 -15  13   5       56.20       59.15      4.12 o 
 -14  13   5       17.73       21.86      3.25 o 
 -13  13   5       80.19       82.48      4.13 o 
 -12  13   5        0.06       -0.01      1.55 o 
 -11  13   5       97.92       93.51      4.29 o 
 -10  13   5       31.70       32.24      2.39 o 
  -9  13   5       60.43       52.65      3.71 o 
  -8  13   5       79.81       80.28      2.70 o 
  -7  13   5      345.26      342.25      5.91 o 
  -6  13   5      398.07      383.71      5.73 o 
  -5  13   5       15.79       12.30      1.15 o 
  -4  13   5        2.13        1.41      0.79 o 
  -3  13   5      101.73       96.63      2.28 o 
  -2  13   5       15.71       15.55      1.10 o 
  -1  13   5        0.18       -0.33      0.63 o 
   0  13   5      112.71      116.26      2.31 o 
   1  13   5       75.85       75.13      1.77 o 
   2  13   5       50.61       44.98      1.45 o 
   3  13   5       10.48        9.47      0.90 o 
   4  13   5       10.33        9.29      0.91 o 
   5  13   5       77.36       80.13      2.08 o 
   6  13   5       31.18       36.81      2.54 o 
   7  13   5       28.87       32.72      2.97 o 
   8  13   5       34.32       37.40      3.32 o 
   9  13   5      154.25      152.50      6.30 o 
  10  13   5       19.61       12.28      2.48 o 
  11  13   5        5.92        4.63      2.09 o 
 -13  14   5        5.67        6.68      2.02 o 
 -12  14   5       34.90       34.06      3.11 o 
 -11  14   5        2.72        2.30      1.62 o 
 -10  14   5      182.38      178.22      5.52 o 
  -9  14   5       16.24       13.01      2.02 o 
  -8  14   5      116.12      103.50      3.45 o 
  -7  14   5        2.12        2.05      1.08 o 
  -6  14   5        2.92        3.34      1.10 o 
  -5  14   5       11.14       13.77      1.25 o 
  -4  14   5       10.86        9.89      1.10 o 
  -3  14   5        8.80        8.46      1.02 o 
  -2  14   5       35.60       29.31      1.50 o 
  -1  14   5       54.57       57.24      1.86 o 
   0  14   5       85.06       81.49      2.09 o 
   1  14   5        2.80        2.54      0.81 o 
   2  14   5       20.15       22.18      1.23 o 
   3  14   5       24.68       21.63      1.75 o 
   4  14   5        3.23        3.26      1.08 o 
   5  14   5       34.06       35.18      1.92 o 
   6  14   5      111.00      120.92      3.69 o 
   7  14   5        6.87        3.52      2.42 o 
   8  14   5      109.78      106.81      4.89 o 
   9  14   5      203.87      218.26      7.58 o 
 -11  15   5       72.77       62.99      3.94 o 
 -10  15   5       39.99       36.71      4.12 o 
  -9  15   5        9.70        7.06      1.89 o 
  -8  15   5       50.96       51.76      2.88 o 
  -7  15   5       95.04       86.64      3.24 o 
  -6  15   5      112.22      112.68      3.59 o 
  -5  15   5       54.00       55.35      2.73 o 
  -4  15   5       21.25       18.95      1.66 o 
  -3  15   5       12.87       12.61      1.43 o 
  -2  15   5       17.10       21.22      1.68 o 
  -1  15   5       25.34       27.27      1.88 o 
   0  15   5        0.24        0.02      0.95 o 
   1  15   5       63.64       69.46      2.49 o 
   2  15   5       79.83       80.15      2.82 o 
   3  15   5        4.15        6.00      1.25 o 
   4  15   5      232.37      229.71      6.25 o 
   5  15   5        2.10        2.46      1.34 o 
   6  15   5        6.61        3.45      1.40 o 
   7  15   5        4.90        3.45      1.85 o 
  -9  16   5       25.54       18.46      3.92 o 
  -8  16   5       14.47       13.09      2.09 o 
  -7  16   5        1.87        0.54      1.24 o 
  -6  16   5       23.92       24.06      2.80 o 
  -5  16   5       48.59       48.84      2.75 o 
  -4  16   5       80.44       82.47      3.15 o 
  -3  16   5        0.17        0.99      1.18 o 
  -2  16   5       20.40       19.74      1.82 o 
  -1  16   5        0.99        1.86      1.14 o 
   0  16   5        8.29        9.80      1.44 o 
   1  16   5       20.75       23.26      2.15 o 
   2  16   5        7.45        6.01      1.31 o 
   3  16   5        0.01       -1.06      1.06 o 
   4  16   5       50.11       58.63      2.45 o 
   5  16   5      190.23      184.82      4.90 o 
  -3  17   5        4.66        5.25      1.49 o 
  -2  17   5        9.03       10.16      1.65 o 
  -1  17   5      358.52      386.46      7.01 o 
 -22   0   6      642.83      682.49     19.44 o 
 -21   0   6       46.42       54.05      5.10 o 
 -20   0   6       80.37       81.48      3.92 o 
 -19   0   6       73.50       78.37      6.66 o 
 -18   0   6       55.79       49.39      3.45 o 
 -17   0   6        7.33        9.24      1.79 o 
 -16   0   6        0.21        1.94      1.31 o 
 -15   0   6        4.76        4.69      1.41 o 
 -14   0   6      273.09      257.25      6.24 o 
 -13   0   6      746.79      758.57     27.18 o 
 -12   0   6      564.71      550.61      8.78 o 
 -11   0   6        0.00        0.32      1.63 o 
 -10   0   6       31.85       23.08      1.47 o 
  -9   0   6     3591.64     3382.07     36.66 o 
  -8   0   6       67.29       44.68      1.45 o 
  -7   0   6      349.26      330.51      4.12 o 
  -6   0   6     1023.91     1221.10     12.35 o 
  -5   0   6     1082.53     1121.58     15.26 o 
  -4   0   6      636.52      651.71      9.40 o 
  -3   0   6      891.55     1088.35     17.97 o 
  -2   0   6       53.55       36.03      1.92 o 
  -1   0   6     1778.83     1950.96     25.90 o 
   0   0   6      878.23      814.27     11.63 o 
   1   0   6      189.89      263.24      9.53 o 
   2   0   6      108.67      133.68      5.38 o 
   3   0   6       87.16      108.81      3.48 o 
   4   0   6     3249.45     3681.90     80.02 o 
   5   0   6      199.98      185.14     11.18 o 
   6   0   6      300.03      276.33      6.36 o 
   7   0   6       20.41        8.78      2.45 o 
   8   0   6      314.64      269.69      6.77 o 
   9   0   6      147.77      114.09      4.48 o 
  10   0   6      596.53      534.28     11.54 o 
  11   0   6       37.99       20.94      2.47 o 
  12   0   6      175.63      153.88      5.72 o 
  13   0   6        1.03       -0.62      1.52 o 
  14   0   6        0.77        2.74      1.74 o 
  15   0   6       32.07       40.92      3.94 o 
  16   0   6      166.20      166.46      9.62 o 
  17   0   6       10.96        9.55      3.48 o 
  18   0   6      144.37      163.47      9.46 o 
 -22   1   6       70.57       65.06      6.03 o 
 -21   1   6       77.05       85.54      4.58 o 
 -20   1   6        4.81        5.52      1.51 o 
 -19   1   6        0.01       -0.08      1.06 o 
 -18   1   6      397.91      424.32      6.60 o 
 -17   1   6        2.56        3.83      1.10 o 
 -16   1   6       28.38       22.23      1.58 o 
 -15   1   6        7.64       10.51      1.16 o 
 -14   1   6       73.92       58.17      2.01 o 
 -13   1   6       33.51       31.47      1.48 o 
 -12   1   6      111.96       90.59      2.13 o 
 -11   1   6      740.70      774.27      7.66 o 
 -10   1   6       27.36       22.96      1.23 o 
  -9   1   6       24.66       23.37      1.22 o 
  -8   1   6      892.16      937.54      7.05 o 
  -7   1   6      475.99      476.85      4.18 o 
  -6   1   6      154.45      191.46      2.32 o 
  -5   1   6        0.01        0.96      0.73 o 
  -4   1   6     1899.69     2031.75     15.86 o 
  -3   1   6      200.83      187.42      2.79 o 
  -2   1   6      340.92      418.25      9.07 o 
  -1   1   6      579.64      674.78      8.54 o 
   0   1   6      560.76      614.38      7.98 o 
   1   1   6        6.71        6.60      1.45 o 
   2   1   6       67.08      100.19      6.71 o 
   3   1   6      151.32      139.32      3.47 o 
   4   1   6      156.32      154.05      3.59 o 
   5   1   6       35.08       29.17      1.53 o 
   6   1   6      160.25      156.44      4.74 o 
   7   1   6        0.05       -0.26      0.66 o 
   8   1   6      145.34      138.83      3.91 o 
   9   1   6       47.75       56.48      4.56 o 
  10   1   6      125.38      100.79      3.66 o 
  11   1   6       11.21       11.38      1.72 o 
  12   1   6       20.25       22.11      2.28 o 
  13   1   6        1.10        0.82      0.96 o 
  14   1   6       10.09       11.15      1.68 o 
  15   1   6        1.40        1.62      1.31 o 
  16   1   6       39.90       42.31      2.93 o 
  17   1   6        0.62        2.02      1.94 o 
  18   1   6       71.09       73.21      7.61 o 
 -22   2   6      247.88      253.78     12.71 o 
 -21   2   6      313.90      361.70     12.44 o 
 -20   2   6        1.23       -0.11      1.79 o 
 -19   2   6        4.91        4.34      2.78 o 
 -18   2   6        8.05        5.02      1.39 o 
 -17   2   6      136.99      127.14      3.08 o 
 -16   2   6       11.40       13.72      1.29 o 
 -15   2   6       17.58       16.61      1.32 o 
 -14   2   6       13.03       11.23      1.45 o 
 -13   2   6      324.73      359.43      6.73 o 
 -12   2   6        1.04        3.74      0.71 o 
 -11   2   6      370.16      333.63      4.90 o 
 -10   2   6     1513.95     1510.15     14.33 o 
  -9   2   6      304.73      247.10      4.33 o 
  -8   2   6      197.52      196.23      2.81 o 
  -7   2   6       58.28       98.30      1.88 o 
  -6   2   6      544.42      562.13      5.95 o 
  -5   2   6      893.23     1071.50      8.83 o 
  -4   2   6        0.12        1.67      0.34 o 
  -3   2   6      371.39      473.73     10.43 o 
  -2   2   6     1115.72     1174.78     10.16 o 
  -1   2   6        0.37        0.97      0.42 o 
   0   2   6      102.15      132.76      1.63 o 
   1   2   6      374.76      430.57      6.63 o 
   2   2   6      562.16      577.60      5.87 o 
   3   2   6      592.73      584.38      6.03 o 
   4   2   6      283.77      288.67      5.45 o 
   5   2   6        0.90       -0.12      0.49 o 
   6   2   6       18.99       23.02      1.13 o 
   7   2   6       21.07       23.60      2.32 o 
   8   2   6       18.88       10.23      1.31 o 
   9   2   6      180.54      139.65      3.34 o 
  10   2   6       68.80       70.84      2.50 o 
  11   2   6        4.42        2.49      1.04 o 
  12   2   6       35.78       31.80      2.12 o 
  13   2   6       79.03       85.96      4.01 o 
  14   2   6      297.90      308.97      7.82 o 
  15   2   6       52.25       48.77      4.74 o 
  16   2   6        0.42        2.69      1.67 o 
  17   2   6        9.75        8.74      2.03 o 
 -22   3   6       82.88       96.49      5.30 o 
 -21   3   6      197.01      209.54      6.88 o 
 -20   3   6        1.14        2.89      1.98 o 
 -19   3   6      139.94      133.61     10.10 o 
 -18   3   6       22.19       19.57      5.61 o 
 -17   3   6        0.01       -0.18      1.50 o 
 -16   3   6        7.37        6.53      1.34 o 
 -15   3   6       95.27      100.95      4.58 o 
 -14   3   6        0.00       -0.62      0.82 o 
 -13   3   6      427.11      392.39      6.09 o 
 -12   3   6      996.75      983.81     11.13 o 
 -11   3   6      244.14      200.23      3.20 o 
 -10   3   6      297.63      339.85      4.50 o 
  -9   3   6      139.91      177.32      2.64 o 
  -8   3   6      144.69      146.23      2.77 o 
  -7   3   6      301.06      317.01      4.03 o 
  -6   3   6     2417.77     2464.04     18.14 o 
  -5   3   6      232.85      226.44      2.96 o 
  -4   3   6      912.15      987.17      9.66 o 
  -3   3   6     1108.15     1172.78     11.18 o 
  -2   3   6     2499.45     2919.16     26.12 o 
  -1   3   6     1831.82     2119.09     19.03 o 
   0   3   6      123.36      119.44      1.85 o 
   1   3   6     1303.16     1401.51     14.10 o 
   2   3   6      413.99      422.19      4.22 o 
   3   3   6       48.04       47.81      1.33 o 
   4   3   6      114.88      139.91      2.42 o 
   5   3   6       16.95       17.28      1.20 o 
   6   3   6       42.37       42.50      1.58 o 
   7   3   6       89.06       73.27      1.99 o 
   8   3   6        0.14        0.56      0.66 o 
   9   3   6       87.51      100.32      3.42 o 
  10   3   6        1.08        1.10      0.97 o 
  11   3   6       67.49       55.32      4.10 o 
  12   3   6       29.71       27.84      2.75 o 
  13   3   6        6.64       12.64      2.06 o 
  14   3   6       14.31       18.91      2.46 o 
  15   3   6       10.02       11.23      2.66 o 
  16   3   6        4.32        7.40      2.47 o 
  17   3   6        2.30        4.49      2.39 o 
 -22   4   6      281.46      317.13      8.98 o 
 -21   4   6      117.05      130.60      5.64 o 
 -20   4   6        0.00        1.69      1.90 o 
 -19   4   6       45.68       51.26      8.79 o 
 -18   4   6        9.06        9.85      2.20 o 
 -17   4   6      145.35      147.17      7.10 o 
 -16   4   6       36.79       33.57      2.91 o 
 -15   4   6      114.50      103.18      3.62 o 
 -14   4   6      120.76      109.23      3.89 o 
 -13   4   6      145.93      144.06      3.00 o 
 -12   4   6      841.03      809.61      8.74 o 
 -11   4   6      321.60      313.10      4.26 o 
 -10   4   6     1142.98     1163.76     11.47 o 
  -9   4   6      213.00      189.27      2.89 o 
  -8   4   6        7.40       12.35      0.90 o 
  -7   4   6       51.24       35.87      1.21 o 
  -6   4   6       16.35       12.08      0.91 o 
  -5   4   6      351.01      369.86      4.38 o 
  -4   4   6        5.42        6.70      0.72 o 
  -3   4   6      113.73      148.72      2.19 o 
  -2   4   6     1092.58     1236.61     10.86 o 
  -1   4   6      441.68      525.30      6.36 o 
   0   4   6      534.58      608.89      7.20 o 
   1   4   6       10.22        5.37      1.20 o 
   2   4   6        0.10        4.23      0.64 o 
   3   4   6      538.09      576.47      5.36 o 
   4   4   6      391.18      402.87      4.67 o 
   5   4   6      330.76      326.40      4.24 o 
   6   4   6      292.26      278.62      3.93 o 
   7   4   6       25.73       31.12      1.42 o 
   8   4   6       58.69       51.20      3.02 o 
   9   4   6        0.00        0.23      0.81 o 
  10   4   6      284.01      261.93      4.80 o 
  11   4   6        0.72        1.09      1.28 o 
  12   4   6        1.15        1.89      2.05 o 
  13   4   6      604.42      617.90     11.81 o 
  14   4   6      363.94      364.71      8.63 o 
  15   4   6       78.35       89.15      8.47 o 
  16   4   6        7.59        3.53      2.23 o 
  17   4   6       41.80       43.82      4.33 o 
 -21   5   6       44.25       40.43      3.81 o 
 -20   5   6       37.47       32.31      3.71 o 
 -19   5   6       70.41       77.22      4.37 o 
 -18   5   6       29.11       33.29      3.25 o 
 -17   5   6        5.77        7.57      2.03 o 
 -16   5   6       95.63      102.79      4.83 o 
 -15   5   6       80.73       76.62      3.24 o 
 -14   5   6        0.01       -0.36      1.48 o 
 -13   5   6      500.02      457.26      6.63 o 
 -12   5   6        1.53        0.52      0.67 o 
 -11   5   6      553.39      560.15      6.42 o 
 -10   5   6      414.42      397.55      5.42 o 
  -9   5   6      836.87      817.42      8.65 o 
  -8   5   6        0.01        1.61      0.87 o 
  -7   5   6      822.65      708.42     13.33 o 
  -6   5   6       19.50       19.62      1.12 o 
  -5   5   6       60.25       65.44      1.54 o 
  -4   5   6       91.78       86.12      2.01 o 
  -3   5   6      995.39     1174.11     10.30 o 
  -2   5   6     1120.22     1161.55     14.09 o 
  -1   5   6      958.86      969.69     11.60 o 
   0   5   6      736.91      839.93     11.83 o 
   1   5   6      376.49      371.71      5.66 o 
   2   5   6      633.39      634.38      7.84 o 
   3   5   6       94.56       90.69      1.40 o 
   4   5   6      811.53      793.66     13.09 o 
   5   5   6     1315.02     1318.16     12.91 o 
   6   5   6      202.33      194.37      3.37 o 
   7   5   6      117.60      111.30      2.58 o 
   8   5   6       16.94       16.06      1.27 o 
   9   5   6        4.77        4.99      0.99 o 
  10   5   6      392.93      365.74      5.66 o 
  11   5   6      340.66      342.36      9.73 o 
  12   5   6        5.19        3.97      1.50 o 
  13   5   6       10.68       10.58      1.97 o 
  14   5   6      167.74      158.54     19.68 o 
  15   5   6      354.75      371.43     10.47 o 
  16   5   6       14.60       10.79      2.62 o 
  17   5   6       53.33       66.84      6.14 o 
 -21   6   6        0.14       -0.64      2.03 o 
 -20   6   6       44.87       41.49      3.82 o 
 -19   6   6        0.43        1.43      1.96 o 
 -18   6   6      194.41      187.41      6.45 o 
 -17   6   6      331.96      320.99      8.51 o 
 -16   6   6        2.66        2.38      1.17 o 
 -15   6   6       38.32       28.57      2.34 o 
 -14   6   6       58.26       70.50      2.61 o 
 -13   6   6      366.73      387.63      6.04 o 
 -12   6   6      122.56      117.55      2.88 o 
 -11   6   6      212.02      241.88      5.35 o 
 -10   6   6      116.18      128.07      3.24 o 
  -9   6   6      533.36      530.78      6.16 o 
  -8   6   6     1706.78     1692.19     16.09 o 
  -7   6   6      897.65      863.17      9.80 o 
  -6   6   6       57.57       56.77      1.69 o 
  -5   6   6      417.31      437.68      5.51 o 
  -4   6   6       11.16        6.03      0.58 o 
  -3   6   6      525.25      543.97      4.65 o 
  -2   6   6        7.46       10.29      0.84 o 
  -1   6   6      789.56      842.58      9.24 o 
   0   6   6       28.56       39.78      1.44 o 
   1   6   6      286.70      326.28      4.22 o 
   2   6   6       61.82       65.31      1.71 o 
   3   6   6      801.41      798.17      7.00 o 
   4   6   6       16.87       23.35      1.49 o 
   5   6   6       21.61       19.36      1.38 o 
   6   6   6      930.60      914.58     10.41 o 
   7   6   6      129.91      130.58      2.82 o 
   8   6   6      115.41      116.85      3.99 o 
   9   6   6      943.21      928.48     13.92 o 
  10   6   6       14.67       15.34      1.40 o 
  11   6   6       26.96       26.86      2.50 o 
  12   6   6       23.45       24.23      1.88 o 
  13   6   6       47.29       53.38      3.60 o 
  14   6   6       51.66       44.53      3.85 o 
  15   6   6        2.23        5.33      2.18 o 
  16   6   6        9.79        7.76      2.89 o 
 -20   7   6       37.53       41.22      3.84 o 
 -19   7   6       68.60       76.41      7.59 o 
 -18   7   6        1.26       -0.27      1.88 o 
 -17   7   6      188.81      216.25      6.91 o 
 -16   7   6       35.05       41.00      2.65 o 
 -15   7   6       18.65       17.90      1.63 o 
 -14   7   6       21.61       17.40      1.58 o 
 -13   7   6      156.97      150.37      3.99 o 
 -12   7   6      131.13      137.97      3.66 o 
 -11   7   6        0.00       -0.57      0.83 o 
 -10   7   6       72.41       70.29      2.46 o 
  -9   7   6        5.17        3.06      0.86 o 
  -8   7   6      337.69      315.66      4.95 o 
  -7   7   6     1319.87     1223.59     13.61 o 
  -6   7   6      870.06      854.52      8.10 o 
  -5   7   6      248.61      254.66      3.88 o 
  -4   7   6       14.21       18.39      0.87 o 
  -3   7   6      311.15      309.80      3.09 o 
  -2   7   6       26.98       21.26      1.86 o 
  -1   7   6       95.98       78.67      2.88 o 
   0   7   6       21.45       20.93      1.13 o 
   1   7   6       68.97       52.74      1.61 o 
   2   7   6      195.70      172.30      2.92 o 
   3   7   6      316.30      288.22      3.53 o 
   4   7   6      850.74      839.25      8.31 o 
   5   7   6      704.32      712.79      9.66 o 
   6   7   6       14.02       12.49      1.05 o 
   7   7   6       32.21       37.72      1.70 o 
   8   7   6       16.27       15.71      1.32 o 
   9   7   6       17.05       13.55      1.32 o 
  10   7   6        9.85        8.77      1.21 o 
  11   7   6       10.82       11.37      1.33 o 
  12   7   6       87.09       93.82      2.89 o 
  13   7   6        2.29        0.14      1.27 o 
  14   7   6       47.11       51.97      4.00 o 
  15   7   6       11.48        8.95      4.28 o 
  16   7   6       25.74       28.47      3.33 o 
 -20   8   6      104.49      108.49      5.42 o 
 -19   8   6      255.06      263.36      8.27 o 
 -18   8   6      102.03      107.52     12.11 o 
 -17   8   6       52.34       56.21      3.39 o 
 -16   8   6       38.43       38.63      2.57 o 
 -15   8   6       37.48       40.60      2.25 o 
 -14   8   6       36.42       38.56      2.47 o 
 -13   8   6      170.20      186.90      5.14 o 
 -12   8   6       17.25       17.83      1.87 o 
 -11   8   6       67.26       73.74      2.68 o 
 -10   8   6        4.16        6.12      1.52 o 
  -9   8   6      175.07      163.41      3.48 o 
  -8   8   6      132.72      151.02      4.01 o 
  -7   8   6       84.88       80.45      2.07 o 
  -6   8   6      768.67      815.93      8.85 o 
  -5   8   6      457.68      450.26      5.56 o 
  -4   8   6        7.84        7.46      0.92 o 
  -3   8   6      215.99      177.79      3.00 o 
  -2   8   6        5.36        6.33      0.70 o 
  -1   8   6       10.37       15.32      0.98 o 
   0   8   6      547.80      478.78      6.18 o 
   1   8   6       57.78       66.78      1.82 o 
   2   8   6        0.96       -0.03      0.83 o 
   3   8   6      663.74      639.69      6.50 o 
   4   8   6       89.57       82.88      2.52 o 
   5   8   6      245.71      244.19      3.77 o 
   6   8   6      649.84      651.11      9.86 o 
   7   8   6        0.90       -0.06      0.78 o 
   8   8   6       18.88       16.77      1.34 o 
   9   8   6       23.71       22.99      1.74 o 
  10   8   6       87.34       90.24      3.28 o 
  11   8   6        0.09       -0.72      0.93 o 
  12   8   6       13.48       14.84      1.84 o 
  13   8   6       17.18       14.22      2.38 o 
  14   8   6       44.99       55.80      5.83 o 
  15   8   6        0.57        3.25      3.32 o 
 -19   9   6       77.64       77.79      5.12 o 
 -18   9   6        3.71        4.40      2.24 o 
 -17   9   6       37.88       39.01      3.57 o 
 -16   9   6       11.73       11.19      1.70 o 
 -15   9   6        0.20        0.90      1.23 o 
 -14   9   6       19.66       19.29      1.72 o 
 -13   9   6       74.25       73.20      3.08 o 
 -12   9   6       17.38       22.95      1.89 o 
 -11   9   6       18.92       19.88      1.76 o 
 -10   9   6       15.51       15.26      1.52 o 
  -9   9   6      162.07      167.75      3.66 o 
  -8   9   6        9.52        6.96      1.07 o 
  -7   9   6      177.71      164.79      3.13 o 
  -6   9   6      434.49      457.94      5.85 o 
  -5   9   6        5.46        3.42      0.75 o 
  -4   9   6       40.35       43.71      1.74 o 
  -3   9   6      101.11      103.44      2.65 o 
  -2   9   6       24.80       19.12      1.45 o 
  -1   9   6        5.66       10.09      1.11 o 
   0   9   6       12.83        6.94      1.04 o 
   1   9   6        0.19        0.08      0.79 o 
   2   9   6       90.65       84.67      2.52 o 
   3   9   6      718.22      691.18      7.76 o 
   4   9   6       30.70       32.92      1.76 o 
   5   9   6        8.84       12.06      1.30 o 
   6   9   6      142.05      157.71      3.01 o 
   7   9   6       17.65       12.61      1.15 o 
   8   9   6        2.61        1.23      0.86 o 
   9   9   6        1.37        1.60      1.12 o 
  10   9   6       27.80       28.02      2.14 o 
  11   9   6       27.75       30.40      3.01 o 
  12   9   6       32.68       28.44      5.19 o 
  13   9   6       70.73       75.70      4.43 o 
  14   9   6       27.23       32.48      3.32 o 
 -18  10   6        1.27        2.65      3.24 o 
 -17  10   6        2.88        1.99      1.47 o 
 -16  10   6        0.55       -0.09      1.29 o 
 -15  10   6      360.40      355.97      7.07 o 
 -14  10   6      216.92      224.43      4.82 o 
 -13  10   6       79.64       82.02      2.81 o 
 -12  10   6        5.88        8.31      1.28 o 
 -11  10   6       18.60       17.78      2.40 o 
 -10  10   6       33.09       31.52      2.10 o 
  -9  10   6      377.95      372.26      6.56 o 
  -8  10   6       24.70       24.55      1.67 o 
  -7  10   6      120.87      122.31      2.77 o 
  -6  10   6      249.44      236.18      3.91 o 
  -5  10   6       20.76       19.39      1.28 o 
  -4  10   6       47.22       44.77      1.71 o 
  -3  10   6      115.12      108.82      2.89 o 
  -2  10   6      180.40      163.03      2.92 o 
  -1  10   6       86.64       86.93      2.02 o 
   0  10   6       67.73       60.48      1.99 o 
   1  10   6       29.69       26.38      1.68 o 
   2  10   6       14.62       11.38      0.89 o 
   3  10   6       62.91       59.31      1.49 o 
   4  10   6       18.05       13.36      1.04 o 
   5  10   6      468.28      473.11      6.03 o 
   6  10   6      520.22      517.27      8.28 o 
   7  10   6       65.73       72.68      2.62 o 
   8  10   6        1.12        2.14      1.10 o 
   9  10   6       22.97       22.70      1.96 o 
  10  10   6       25.89       30.19      5.62 o 
  11  10   6       54.77       51.92      4.08 o 
  12  10   6       54.69       57.80      4.12 o 
  13  10   6       26.36       28.62      3.94 o 
  14  10   6       46.16       49.45      3.95 o 
 -17  11   6       57.94       54.95      4.63 o 
 -16  11   6       32.73       32.36      2.61 o 
 -15  11   6        6.78        6.98      1.65 o 
 -14  11   6      129.00      121.71      3.60 o 
 -13  11   6       26.06       22.26      1.89 o 
 -12  11   6        5.51        2.47      1.13 o 
 -11  11   6      183.10      195.73      4.22 o 
 -10  11   6        3.14        4.15      1.12 o 
  -9  11   6       65.23       66.17      2.72 o 
  -8  11   6        0.40       -0.64      0.89 o 
  -7  11   6       30.01       33.05      1.75 o 
  -6  11   6       74.16       70.84      2.21 o 
  -5  11   6       42.21       44.10      1.84 o 
  -4  11   6        3.89        2.59      0.81 o 
  -3  11   6       38.02       31.48      1.56 o 
  -2  11   6        0.04        0.02      0.72 o 
  -1  11   6      110.31      104.36      2.39 o 
   0  11   6       10.68        9.34      0.94 o 
   1  11   6        6.61        9.17      0.78 o 
   2  11   6      166.58      156.63      2.56 o 
   3  11   6       34.14       28.63      1.23 o 
   4  11   6       21.16       28.29      2.16 o 
   5  11   6      328.23      326.00      4.63 o 
   6  11   6      228.33      242.08      3.97 o 
   7  11   6       40.21       39.49      2.21 o 
   8  11   6        3.72        4.66      1.26 o 
   9  11   6       70.84       67.74      3.89 o 
  10  11   6       58.15       58.23      6.93 o 
  11  11   6        5.87        3.37      1.99 o 
  12  11   6       26.50       23.91      6.41 o 
  13  11   6       24.51       26.53      3.24 o 
 -16  12   6        8.85        7.10      1.76 o 
 -15  12   6        0.20        1.50      1.69 o 
 -14  12   6       43.38       48.91      3.58 o 
 -13  12   6      100.26       99.10      4.30 o 
 -12  12   6        0.03        0.26      1.24 o 
 -11  12   6      130.15      134.68      4.14 o 
 -10  12   6        8.88        7.21      1.46 o 
  -9  12   6        2.50        3.07      1.17 o 
  -8  12   6        9.30        7.53      1.18 o 
  -7  12   6       32.31       27.28      1.88 o 
  -6  12   6        6.70        8.52      1.35 o 
  -5  12   6      111.68      125.46      2.94 o 
  -4  12   6       68.25       77.61      2.97 o 
  -3  12   6      248.86      246.45      4.15 o 
  -2  12   6        0.22       -0.29      0.75 o 
  -1  12   6        0.38        0.31      0.64 o 
   0  12   6      135.64      135.01      2.51 o 
   1  12   6      126.12      124.05      2.38 o 
   2  12   6       69.64       72.37      2.02 o 
   3  12   6        7.86        7.14      0.94 o 
   4  12   6       41.87       40.17      1.79 o 
   5  12   6       16.65       17.10      2.38 o 
   6  12   6      220.14      215.31      3.82 o 
   7  12   6        3.28        1.16      1.07 o 
   8  12   6       16.59       15.76      2.32 o 
   9  12   6        0.76        1.83      2.30 o 
  10  12   6       41.69       41.38      3.54 o 
  11  12   6       13.10        8.07      2.28 o 
  12  12   6        3.51        5.46      3.24 o 
 -15  13   6       19.07       13.52      2.67 o 
 -14  13   6       32.17       33.24      3.15 o 
 -13  13   6       13.54       13.32      2.72 o 
 -12  13   6       13.36       17.02      2.33 o 
 -11  13   6       15.32       13.49      2.09 o 
 -10  13   6      137.69      136.60      4.16 o 
  -9  13   6       17.07       13.17      1.69 o 
  -8  13   6        1.81        0.26      0.98 o 
  -7  13   6      142.43      149.23      3.40 o 
  -6  13   6       82.38       84.35      2.52 o 
  -5  13   6       60.58       59.45      2.55 o 
  -4  13   6        0.03        0.17      0.80 o 
  -3  13   6       63.20       64.11      1.76 o 
  -2  13   6        2.13        0.32      0.66 o 
  -1  13   6       47.98       47.83      1.49 o 
   0  13   6        0.38        0.47      0.62 o 
   1  13   6       74.57       71.08      1.67 o 
   2  13   6      258.73      277.87      3.58 o 
   3  13   6      154.90      162.79      3.77 o 
   4  13   6       18.33       17.99      1.28 o 
   5  13   6        9.28        8.94      1.09 o 
   6  13   6      113.78      119.58      4.05 o 
   7  13   6       18.39       16.72      3.04 o 
   8  13   6       10.78       11.66      2.75 o 
   9  13   6        0.18       -0.44      1.65 o 
  10  13   6        5.56        5.88      2.19 o 
 -13  14   6       66.55       62.71      4.02 o 
 -12  14   6        0.47        1.09      1.59 o 
 -11  14   6       85.96       87.69      4.18 o 
 -10  14   6        0.36       -0.06      1.86 o 
  -9  14   6        5.51        4.60      1.63 o 
  -8  14   6       59.03       60.13      3.95 o 
  -7  14   6      131.06      134.04      3.52 o 
  -6  14   6        9.98       11.61      1.31 o 
  -5  14   6       40.27       38.21      1.98 o 
  -4  14   6        6.64        8.30      1.05 o 
  -3  14   6       16.18       18.49      1.27 o 
  -2  14   6       12.83       13.12      1.11 o 
  -1  14   6      100.26      107.74      2.24 o 
   0  14   6       15.16       16.23      1.09 o 
   1  14   6        8.70        9.79      0.94 o 
   2  14   6        1.44        1.12      0.74 o 
   3  14   6      140.01      137.87      3.06 o 
   4  14   6        0.14        0.36      0.97 o 
   5  14   6       69.77       64.84      2.52 o 
   6  14   6        0.23       -0.55      1.12 o 
   7  14   6        0.39        2.61      1.78 o 
   8  14   6      195.45      207.78      7.84 o 
   9  14   6      208.57      219.59     10.63 o 
 -11  15   6       50.81       43.55      3.38 o 
 -10  15   6       65.81       63.41      3.82 o 
  -9  15   6      280.17      271.08      6.95 o 
  -8  15   6        6.57        9.67      1.87 o 
  -7  15   6      183.61      180.79      4.62 o 
  -6  15   6      116.92      118.09      4.43 o 
  -5  15   6       26.15       22.60      1.91 o 
  -4  15   6        2.16        2.23      1.08 o 
  -3  15   6       13.55       12.77      1.96 o 
  -2  15   6      180.78      190.07      4.01 o 
  -1  15   6       20.48       16.54      1.50 o 
   0  15   6       49.37       51.10      2.03 o 
   1  15   6      123.64      131.97      3.26 o 
   2  15   6      143.79      153.46      3.23 o 
   3  15   6        9.66        9.62      1.46 o 
   4  15   6       43.93       49.60      2.82 o 
   5  15   6       78.20       89.51      5.75 o 
   6  15   6        0.65        2.26      1.77 o 
  -8  16   6       43.48       46.77      3.30 o 
  -7  16   6        4.50        6.18      1.55 o 
  -6  16   6       38.53       35.32      2.48 o 
  -5  16   6       78.30       82.50      5.11 o 
  -4  16   6        5.87        5.28      1.40 o 
  -3  16   6       35.98       43.09      2.49 o 
  -2  16   6        0.40        1.34      1.16 o 
  -1  16   6       42.85       45.22      2.42 o 
   0  16   6        6.18        5.41      1.28 o 
   1  16   6        9.03        7.32      1.29 o 
   2  16   6      137.91      135.74      4.94 o 
   3  16   6       24.87       34.09      2.53 o 
   4  16   6       55.82       49.92      6.18 o 
 -22   1   7        1.41        2.50      2.24 o 
 -21   1   7       60.82       52.87      7.82 o 
 -20   1   7        4.39        2.46      1.47 o 
 -19   1   7       48.40       54.50      3.76 o 
 -18   1   7       51.71       44.87      2.17 o 
 -17   1   7      236.02      234.74      4.42 o 
 -16   1   7        0.96        1.03      0.88 o 
 -15   1   7       53.08       59.65      2.91 o 
 -14   1   7       39.47       43.28      1.79 o 
 -13   1   7       40.84       38.67      1.59 o 
 -12   1   7       68.70       79.59      1.85 o 
 -11   1   7       57.00       35.39      1.65 o 
 -10   1   7       36.72       28.91      1.06 o 
  -9   1   7      157.40      135.65      2.00 o 
  -8   1   7       37.88       42.37      1.38 o 
  -7   1   7      427.24      421.91      4.27 o 
  -6   1   7     1616.74     1780.99     16.38 o 
  -5   1   7     1202.95     1353.14     11.64 o 
  -4   1   7      281.86      344.66      5.11 o 
  -3   1   7       34.43       35.74      2.01 o 
  -2   1   7      146.96      189.01      2.97 o 
  -1   1   7       18.22       19.09      1.29 o 
   0   1   7     1499.52     1759.65     23.66 o 
   1   1   7      541.97      571.71      9.07 o 
   2   1   7       10.35        7.14      0.93 o 
   3   1   7      213.60      199.26      6.86 o 
   4   1   7      187.75      205.31      4.33 o 
   5   1   7       98.24       90.95      2.50 o 
   6   1   7       84.09       55.34      3.03 o 
   7   1   7      134.99      119.75      3.16 o 
   8   1   7      771.60      594.51     11.69 o 
   9   1   7        1.42        1.11      0.93 o 
  10   1   7       71.34       60.93      2.62 o 
  11   1   7       23.01       35.49      2.20 o 
  12   1   7      165.65      173.50      4.48 o 
  13   1   7        6.06        3.06      1.40 o 
  14   1   7      161.36      164.95      5.68 o 
  15   1   7        0.38        1.66      1.39 o 
  16   1   7       73.25       77.95      5.96 o 
  17   1   7       40.06       44.99      4.98 o 
 -22   2   7       37.85       35.73      3.30 o 
 -21   2   7       51.53       64.17      4.15 o 
 -20   2   7       39.38       39.32      3.36 o 
 -19   2   7      140.15      147.25      5.43 o 
 -18   2   7      169.76      190.79      7.35 o 
 -17   2   7       24.12       23.89      1.99 o 
 -16   2   7       31.50       37.13      2.35 o 
 -15   2   7        6.00        9.40      1.43 o 
 -14   2   7        6.75        4.37      1.05 o 
 -13   2   7      940.43      887.82     11.36 o 
 -12   2   7      555.79      497.46      7.15 o 
 -11   2   7     1827.91     1790.48     20.22 o 
 -10   2   7       77.08       93.35      2.25 o 
  -9   2   7     2023.15     1977.44     15.75 o 
  -8   2   7     2375.83     2377.17     18.56 o 
  -7   2   7       57.52       54.74      1.40 o 
  -6   2   7      524.22      562.66      5.18 o 
  -5   2   7      693.60      835.21      7.18 o 
  -4   2   7     2260.78     2567.31     21.44 o 
  -3   2   7      810.82      882.11      7.99 o 
  -2   2   7      299.97      376.28      3.91 o 
  -1   2   7      825.53      805.89      8.46 o 
   0   2   7       83.28       74.79      1.98 o 
   1   2   7      119.26      142.02      1.81 o 
   2   2   7       50.56       47.64      1.76 o 
   3   2   7      277.89      248.75      6.85 o 
   4   2   7      454.47      498.03     13.63 o 
   5   2   7       47.74       58.78      2.65 o 
   6   2   7      104.29      114.59      3.07 o 
   7   2   7        0.08        0.13      0.78 o 
   8   2   7      119.93      101.52      3.14 o 
   9   2   7        9.82       13.50      1.39 o 
  10   2   7      123.26      107.84      3.17 o 
  11   2   7       98.23       98.86      3.19 o 
  12   2   7        1.07        0.45      1.12 o 
  13   2   7       12.34       12.77      2.12 o 
  14   2   7      156.79      160.85      6.00 o 
  15   2   7      303.79      322.53      8.47 o 
  16   2   7       61.65       60.33      5.84 o 
  17   2   7       10.60       14.88      2.41 o 
 -22   3   7       21.80       22.81      3.05 o 
 -21   3   7       66.38       74.94      7.14 o 
 -20   3   7      155.60      155.25      5.82 o 
 -19   3   7       15.09       12.45      2.29 o 
 -18   3   7       52.74       48.96      3.54 o 
 -17   3   7        0.06        0.25      1.26 o 
 -16   3   7      154.23      146.39      3.97 o 
 -15   3   7        8.83        6.01      1.19 o 
 -14   3   7       45.42       47.64      2.14 o 
 -13   3   7       41.09       47.23      2.09 o 
 -12   3   7       27.09       27.12      1.66 o 
 -11   3   7       79.56       91.34      2.29 o 
 -10   3   7       85.41      102.48      3.39 o 
  -9   3   7      412.93      404.69      7.15 o 
  -8   3   7      183.04      213.31      5.40 o 
  -7   3   7       85.52       92.92      2.54 o 
  -6   3   7      167.49      199.95      3.47 o 
  -5   3   7     1293.86     1436.21     12.57 o 
  -4   3   7      540.21      563.14      5.54 o 
  -3   3   7      197.19      212.18      2.82 o 
  -2   3   7       13.56       15.60      0.68 o 
  -1   3   7      204.35      278.05      3.44 o 
   0   3   7       10.51        4.18      0.46 o 
   1   3   7      541.92      515.05      5.44 o 
   2   3   7      454.57      504.21      5.42 o 
   3   3   7      568.42      540.92      7.02 o 
   4   3   7      921.77      989.07     10.82 o 
   5   3   7      347.65      313.41      4.46 o 
   6   3   7      509.21      430.24      5.68 o 
   7   3   7       27.56       14.46      1.43 o 
   8   3   7      115.54      113.80      3.83 o 
   9   3   7        9.83       13.25      1.56 o 
  10   3   7        5.14        6.71      2.15 o 
  11   3   7        8.99        7.03      1.62 o 
  12   3   7       22.55       21.25      2.41 o 
  13   3   7      332.10      330.20      8.10 o 
  14   3   7       31.63       27.01      2.84 o 
  15   3   7        5.21        8.49      2.16 o 
  16   3   7       13.67       14.37      3.62 o 
  17   3   7       32.22       32.69      4.14 o 
 -22   4   7        0.31       -1.95      1.95 o 
 -21   4   7      123.90      134.90      7.77 o 
 -20   4   7      160.89      155.17      5.93 o 
 -19   4   7        8.44        7.78      2.18 o 
 -18   4   7        3.51        2.95      1.74 o 
 -17   4   7       39.01       45.52      3.45 o 
 -16   4   7      127.29      120.07      4.70 o 
 -15   4   7       15.53       12.86      1.40 o 
 -14   4   7      237.11      246.76      4.63 o 
 -13   4   7       22.04       22.04      1.66 o 
 -12   4   7        0.90        0.06      0.89 o 
 -11   4   7       20.79       28.40      1.49 o 
 -10   4   7       33.52       36.36      1.63 o 
  -9   4   7     1563.77     1677.31     16.04 o 
  -8   4   7      287.91      272.34      5.06 o 
  -7   4   7      261.28      244.43      4.53 o 
  -6   4   7       84.23       65.54      2.15 o 
  -5   4   7      421.58      429.23      5.57 o 
  -4   4   7      294.48      335.39      3.82 o 
  -3   4   7       49.06       61.70      2.27 o 
  -2   4   7       19.09       11.23      0.78 o 
  -1   4   7      265.30      291.62      2.74 o 
   0   4   7      349.34      380.25      3.84 o 
   1   4   7      321.65      306.61      2.99 o 
   2   4   7       18.37        8.02      0.64 o 
   3   4   7      238.72      236.76      3.46 o 
   4   4   7       61.75       53.79      1.55 o 
   5   4   7      999.04     1005.52     11.25 o 
   6   4   7       57.03       63.00      1.96 o 
   7   4   7      833.71      783.11      9.90 o 
   8   4   7      135.05      128.78      2.83 o 
   9   4   7       10.11        7.01      1.46 o 
  10   4   7       51.85       45.69      2.98 o 
  11   4   7       68.92       76.51      3.65 o 
  12   4   7       25.25       31.86      2.83 o 
  13   4   7        5.56        3.55      2.69 o 
  14   4   7       34.46       36.67      3.18 o 
  15   4   7        0.54        1.04      1.94 o 
  16   4   7       35.37       38.22      4.11 o 
 -21   5   7        0.39       -1.82      1.82 o 
 -20   5   7       79.04       82.43      8.72 o 
 -19   5   7      138.29      139.98      5.63 o 
 -18   5   7       38.50       39.86      4.52 o 
 -17   5   7      178.95      176.77      7.80 o 
 -16   5   7        0.00       -0.28      1.21 o 
 -15   5   7        7.46        4.39      1.41 o 
 -14   5   7      130.13      123.10      3.89 o 
 -13   5   7      353.76      389.94      6.06 o 
 -12   5   7      314.15      299.53      5.18 o 
 -11   5   7      666.96      683.35      8.43 o 
 -10   5   7      197.78      223.60      3.77 o 
  -9   5   7     2382.81     2306.88     21.44 o 
  -8   5   7      226.90      216.74      4.57 o 
  -7   5   7     1662.56     1512.93     15.97 o 
  -6   5   7       78.89       76.62      2.93 o 
  -5   5   7        0.33        2.21      0.51 o 
  -4   5   7      195.23      187.93      2.99 o 
  -3   5   7      280.22      355.68      3.92 o 
  -2   5   7      114.27      105.06      2.40 o 
  -1   5   7     1011.89     1116.96     13.67 o 
   0   5   7       94.72       83.80      2.70 o 
   1   5   7      248.47      249.78      5.15 o 
   2   5   7        5.71        8.32      0.56 o 
   3   5   7     1010.37     1037.14      9.50 o 
   4   5   7      194.94      183.05      6.69 o 
   5   5   7      221.44      215.41      4.57 o 
   6   5   7       24.19       17.12      1.21 o 
   7   5   7        8.85        5.31      0.90 o 
   8   5   7       24.99       21.52      2.28 o 
   9   5   7        0.02       -0.16      0.90 o 
  10   5   7        9.25        9.62      2.05 o 
  11   5   7      115.93      114.60      4.30 o 
  12   5   7        4.47        5.34      2.30 o 
  13   5   7      138.97      156.36      5.39 o 
  14   5   7        9.35       10.76      2.52 o 
  15   5   7       17.40       20.24      3.15 o 
  16   5   7       36.79       37.46      3.95 o 
 -21   6   7      266.73      285.03      8.62 o 
 -20   6   7       77.33       83.54      8.06 o 
 -19   6   7       16.01       14.52      2.64 o 
 -18   6   7      161.79      169.64      6.15 o 
 -17   6   7        2.22        3.55      1.52 o 
 -16   6   7       44.20       35.98      2.70 o 
 -15   6   7        0.45       -0.65      1.18 o 
 -14   6   7       47.95       54.12      2.98 o 
 -13   6   7       84.62       75.64      3.11 o 
 -12   6   7       28.76       35.43      2.13 o 
 -11   6   7      185.73      193.35      3.47 o 
 -10   6   7      179.56      169.87      2.99 o 
  -9   6   7      277.70      272.29      3.93 o 
  -8   6   7       14.54       11.76      1.23 o 
  -7   6   7     1086.94     1016.37     10.36 o 
  -6   6   7      332.40      350.78      4.47 o 
  -5   6   7       79.60       65.42      1.49 o 
  -4   6   7       96.18       99.83      1.67 o 
  -3   6   7       18.58       20.46      0.76 o 
  -2   6   7      685.17      696.39      7.49 o 
  -1   6   7      181.43      194.37      3.21 o 
   0   6   7       25.08       11.40      0.94 o 
   1   6   7        6.55        6.98      0.93 o 
   2   6   7      800.66      746.28     10.02 o 
   3   6   7      396.32      381.05      5.04 o 
   4   6   7       15.66       15.40      1.01 o 
   5   6   7       10.98        9.13      0.93 o 
   6   6   7       53.87       45.47      2.40 o 
   7   6   7      694.61      677.43      9.01 o 
   8   6   7        5.50        4.03      0.95 o 
   9   6   7      123.24      127.96      3.30 o 
  10   6   7       20.48       18.07      1.63 o 
  11   6   7       78.12       78.27      5.88 o 
  12   6   7       34.47       34.67      2.92 o 
  13   6   7        1.08        1.35      1.58 o 
  14   6   7       69.07       66.49      4.74 o 
  15   6   7       85.97       97.40      5.47 o 
  16   6   7      135.78      156.03      8.56 o 
 -20   7   7       27.28       26.40      3.36 o 
 -19   7   7      123.55      141.04      5.84 o 
 -18   7   7       47.44       46.31      3.82 o 
 -17   7   7        4.38        3.19      1.52 o 
 -16   7   7        0.51       -0.10      1.28 o 
 -15   7   7        2.71        3.76      1.51 o 
 -14   7   7        0.82        0.02      1.46 o 
 -13   7   7       74.16       66.31      2.74 o 
 -12   7   7       80.83       79.88      2.84 o 
 -11   7   7       65.31       64.12      2.57 o 
 -10   7   7      335.74      319.93      5.28 o 
  -9   7   7      419.83      404.77      7.35 o 
  -8   7   7       99.07       93.53      2.05 o 
  -7   7   7      111.00      115.96      2.27 o 
  -6   7   7        3.23        3.41      0.61 o 
  -5   7   7      260.47      258.16      3.33 o 
  -4   7   7        6.05        4.94      0.62 o 
  -3   7   7        2.75        0.71      0.36 o 
  -2   7   7      136.80      121.92      2.37 o 
  -1   7   7       23.29       12.67      0.97 o 
   0   7   7      295.30      349.22      4.61 o 
   1   7   7       54.64       53.74      1.68 o 
   2   7   7       10.18        7.29      1.15 o 
   3   7   7      728.45      761.97      9.68 o 
   4   7   7       69.45       62.59      1.70 o 
   5   7   7        1.85        3.37      1.10 o 
   6   7   7        1.62       -0.01      0.76 o 
   7   7   7        0.10       -0.20      0.97 o 
   8   7   7       51.58       59.95      2.15 o 
   9   7   7       29.25       30.88      1.81 o 
  10   7   7       90.96       92.48      2.80 o 
  11   7   7       96.03       98.13      3.17 o 
  12   7   7        0.23       -0.45      1.38 o 
  13   7   7        3.73        0.60      1.67 o 
  14   7   7      140.51      141.85      5.97 o 
  15   7   7       68.76       72.33      8.22 o 
 -20   8   7       58.51       56.31      4.46 o 
 -19   8   7      192.85      190.63      6.92 o 
 -18   8   7       19.93       20.16      2.91 o 
 -17   8   7      231.38      223.89      5.35 o 
 -16   8   7        0.03        0.72      1.49 o 
 -15   8   7       41.69       41.90      5.80 o 
 -14   8   7       22.77       19.54      2.62 o 
 -13   8   7      344.33      360.60      8.83 o 
 -12   8   7        3.37        2.82      1.15 o 
 -11   8   7      110.03      103.78      3.20 o 
 -10   8   7        6.18        5.97      1.07 o 
  -9   8   7      643.62      637.23      8.52 o 
  -8   8   7      490.70      446.19      8.68 o 
  -7   8   7       21.09       21.95      1.45 o 
  -6   8   7      145.39      150.10      2.82 o 
  -5   8   7      395.38      370.61      4.90 o 
  -4   8   7       26.32       32.93      1.22 o 
  -3   8   7      647.12      633.66      6.39 o 
  -2   8   7       55.16       56.49      1.72 o 
  -1   8   7      530.14      490.97      5.93 o 
   0   8   7      125.48       94.96      2.60 o 
   1   8   7      257.06      275.58      4.06 o 
   2   8   7       75.21       69.77      2.12 o 
   3   8   7      137.57      135.12      2.76 o 
   4   8   7      296.01      286.94      5.03 o 
   5   8   7       32.78       38.25      1.54 o 
   6   8   7      149.65      144.86      2.97 o 
   7   8   7       42.66       41.66      2.46 o 
   8   8   7      367.87      379.09      5.85 o 
   9   8   7        0.04       -0.61      0.85 o 
  10   8   7       99.08      108.94      3.02 o 
  11   8   7       12.04       10.97      1.57 o 
  12   8   7       50.64       51.11      3.55 o 
  13   8   7       33.00       36.97      3.89 o 
  14   8   7        7.58        6.12      2.55 o 
 -19   9   7      137.76      133.00      5.92 o 
 -18   9   7       22.66       23.59      3.09 o 
 -17   9   7        0.31       -1.24      1.24 o 
 -16   9   7      118.14      121.91      4.52 o 
 -15   9   7      110.95      115.52      4.68 o 
 -14   9   7        2.34        3.14      1.55 o 
 -13   9   7      532.10      554.59      9.19 o 
 -12   9   7        4.14        3.17      1.38 o 
 -11   9   7       11.19       13.77      1.58 o 
 -10   9   7       78.52       70.95      2.69 o 
  -9   9   7       53.05       49.63      2.26 o 
  -8   9   7      252.32      252.39      4.57 o 
  -7   9   7      132.85      127.30      2.75 o 
  -6   9   7      158.96      158.70      4.67 o 
  -5   9   7        7.93        9.38      1.16 o 
  -4   9   7       22.82       19.54      1.17 o 
  -3   9   7       49.17       47.36      1.58 o 
  -2   9   7        0.02        0.04      0.95 o 
  -1   9   7      251.40      236.21      4.29 o 
   0   9   7      594.39      548.58      9.99 o 
   1   9   7        0.51       -0.54      0.63 o 
   2   9   7      165.14      153.45      3.42 o 
   3   9   7      840.20      880.01     12.19 o 
   4   9   7     1391.52     1340.43     14.25 o 
   5   9   7        7.31        8.70      1.03 o 
   6   9   7        5.12        3.75      0.87 o 
   7   9   7        0.65       -0.46      0.78 o 
   8   9   7       11.44        8.70      1.16 o 
   9   9   7      221.85      225.99      4.29 o 
  10   9   7       57.66       59.57      2.61 o 
  11   9   7        9.45       12.37      2.27 o 
  12   9   7        3.99        5.83      2.02 o 
  13   9   7        0.92        0.41      2.62 o 
  14   9   7       46.56       45.96      6.32 o 
 -18  10   7        2.42        0.43      2.06 o 
 -17  10   7       12.91       15.51      2.33 o 
 -16  10   7       30.70       30.61      3.22 o 
 -15  10   7       36.37       36.89      2.88 o 
 -14  10   7       32.76       37.90      2.73 o 
 -13  10   7        0.02       -0.67      1.14 o 
 -12  10   7      304.17      325.53      6.47 o 
 -11  10   7       14.75       12.01      1.60 o 
 -10  10   7       21.35       25.63      1.97 o 
  -9  10   7      323.58      319.51      8.37 o 
  -8  10   7        0.28        2.01      0.92 o 
  -7  10   7        4.55        4.53      0.92 o 
  -6  10   7        2.59        1.75      0.91 o 
  -5  10   7       36.01       34.34      1.63 o 
  -4  10   7        0.01       -0.16      0.64 o 
  -3  10   7       15.71       22.00      1.26 o 
  -2  10   7        2.54        1.37      0.64 o 
  -1  10   7        0.10       -0.07      0.85 o 
   0  10   7       18.57       18.59      1.52 o 
   1  10   7       26.66       28.90      1.84 o 
   2  10   7        3.79        7.24      1.54 o 
   3  10   7       13.94       20.39      4.06 o 
   4  10   7        1.30        1.86      0.78 o 
   5  10   7       26.68       28.00      1.91 o 
   6  10   7       45.76       46.88      2.13 o 
   7  10   7        2.81        2.76      1.08 o 
   8  10   7        1.86        2.79      1.28 o 
   9  10   7       11.43       10.40      1.91 o 
  10  10   7       38.56       37.00      3.23 o 
  11  10   7        0.32        2.89      2.21 o 
  12  10   7       61.67       67.03      9.59 o 
  13  10   7       38.60       36.50      3.44 o 
 -17  11   7       20.91       18.00      2.52 o 
 -16  11   7        0.02       -0.36      1.51 o 
 -15  11   7       62.11       61.42      5.70 o 
 -14  11   7        7.46        8.39      1.98 o 
 -13  11   7       73.74       76.73      3.17 o 
 -12  11   7        0.88        2.03      1.23 o 
 -11  11   7        0.03        1.22      1.19 o 
 -10  11   7      100.17      106.60      3.50 o 
  -9  11   7       12.00       14.55      1.49 o 
  -8  11   7      112.23      104.52      3.05 o 
  -7  11   7       27.59       30.19      1.70 o 
  -6  11   7        0.04        0.33      0.76 o 
  -5  11   7       56.00       58.66      3.02 o 
  -4  11   7        0.03       -0.04      0.72 o 
  -3  11   7        1.22        1.78      0.92 o 
  -2  11   7        1.28        3.49      0.81 o 
  -1  11   7        0.03        0.76      0.69 o 
   0  11   7       68.52       64.01      1.83 o 
   1  11   7      171.76      173.01      4.03 o 
   2  11   7        1.36       -0.08      0.80 o 
   3  11   7      871.18      873.12     11.53 o 
   4  11   7       30.11       29.92      1.58 o 
   5  11   7        1.13        1.56      0.91 o 
   6  11   7       15.04       13.51      1.39 o 
   7  11   7       38.69       35.25      2.14 o 
   8  11   7       21.91       22.09      2.30 o 
   9  11   7       47.78       47.70      8.60 o 
  10  11   7       43.79       49.32      3.73 o 
  11  11   7       21.29       21.45      2.90 o 
  12  11   7        0.25        2.71      2.16 o 
 -16  12   7       57.99       58.94      3.82 o 
 -15  12   7       36.33       40.20      3.17 o 
 -14  12   7       94.77       88.89      3.59 o 
 -13  12   7        0.07        0.02      1.23 o 
 -12  12   7       35.70       45.06      2.47 o 
 -11  12   7      136.03      134.10      4.61 o 
 -10  12   7        1.46        0.90      1.05 o 
  -9  12   7      102.37      105.62      3.65 o 
  -8  12   7       34.46       35.35      2.16 o 
  -7  12   7       23.49       21.44      1.56 o 
  -6  12   7      143.34      146.20      3.27 o 
  -5  12   7       18.83       13.60      1.33 o 
  -4  12   7       20.12       17.86      1.35 o 
  -3  12   7       43.06       41.30      1.87 o 
  -2  12   7       50.17       49.31      1.93 o 
  -1  12   7       95.20       93.25      3.29 o 
   0  12   7        2.81        2.64      0.69 o 
   1  12   7        3.58        3.44      0.87 o 
   2  12   7        4.11        4.43      0.81 o 
   3  12   7       22.80       22.59      2.09 o 
   4  12   7       86.18       96.09      3.11 o 
   5  12   7       72.75       82.17      2.32 o 
   6  12   7        9.49        8.18      1.30 o 
   7  12   7      100.80      101.02      5.56 o 
   8  12   7       14.08       10.10      2.11 o 
   9  12   7        0.09        0.58      1.70 o 
  10  12   7       13.88       17.60      2.65 o 
  11  12   7        0.86        1.85      1.92 o 
 -15  13   7        2.51        1.11      2.04 o 
 -14  13   7       21.37       22.67      2.30 o 
 -13  13   7       93.44       95.51      3.70 o 
 -12  13   7       81.76       80.43      3.40 o 
 -11  13   7        0.31       -1.08      1.30 o 
 -10  13   7       48.60       52.63      2.97 o 
  -9  13   7       97.45       99.27      3.49 o 
  -8  13   7       49.40       49.58      2.28 o 
  -7  13   7       22.20       24.84      1.54 o 
  -6  13   7        0.28        0.57      0.95 o 
  -5  13   7       65.74       70.68      2.44 o 
  -4  13   7        7.75        9.26      1.23 o 
  -3  13   7       68.85       61.81      2.32 o 
  -2  13   7       15.30       18.36      1.26 o 
  -1  13   7       26.37       28.81      1.44 o 
   0  13   7        7.72        7.78      0.97 o 
   1  13   7       16.10       17.30      1.24 o 
   2  13   7        5.55        5.33      1.02 o 
   3  13   7       68.98       64.62      2.31 o 
   4  13   7       25.75       26.30      1.72 o 
   5  13   7      159.18      164.82      3.64 o 
   6  13   7       32.87       30.99      2.49 o 
   7  13   7        4.40        7.39      2.36 o 
   8  13   7       33.06       28.45      6.81 o 
   9  13   7       27.25       26.86      5.06 o 
 -13  14   7        0.01       -1.58      1.58 o 
 -12  14   7       59.80       55.59      3.74 o 
 -11  14   7       27.11       24.60      2.60 o 
 -10  14   7        0.72        2.14      1.66 o 
  -9  14   7        6.94        3.31      1.54 o 
  -8  14   7       20.12       23.45      2.32 o 
  -7  14   7        1.46        1.01      0.98 o 
  -6  14   7        0.53        0.37      0.92 o 
  -5  14   7       13.67       14.29      1.28 o 
  -4  14   7       68.58       65.89      2.16 o 
  -3  14   7       91.00       88.13      2.31 o 
  -2  14   7       34.74       40.15      1.54 o 
  -1  14   7       37.52       40.50      1.55 o 
   0  14   7       30.86       27.30      1.31 o 
   1  14   7      141.68      143.32      3.79 o 
   2  14   7        0.70        0.87      1.25 o 
   3  14   7        0.53       -1.15      1.15 o 
   4  14   7        0.00       -0.13      0.92 o 
   5  14   7       19.48       21.34      1.72 o 
   6  14   7      187.84      194.21      9.63 o 
   7  14   7       70.79       79.06      4.18 o 
   8  14   7        6.61        5.15      3.55 o 
 -11  15   7        7.85        4.72      1.81 o 
 -10  15   7       20.82       24.04      2.59 o 
  -9  15   7        0.01       -0.42      1.42 o 
  -8  15   7       19.40       18.52      2.28 o 
  -7  15   7      215.62      212.29      5.04 o 
  -6  15   7       35.14       39.22      2.77 o 
  -5  15   7      175.52      186.95      4.47 o 
  -4  15   7        5.66        5.71      1.61 o 
  -3  15   7       56.02       56.85      2.29 o 
  -2  15   7       52.75       54.03      3.85 o 
  -1  15   7       35.88       40.73      1.93 o 
   0  15   7       35.46       37.86      1.98 o 
   1  15   7       24.06       25.84      2.26 o 
   2  15   7        7.38        5.35      1.25 o 
   3  15   7       19.43       17.18      1.60 o 
   4  15   7       63.99       64.93      2.65 o 
   5  15   7        3.37        5.30      1.35 o 
  -7  16   7       38.95       40.98      2.88 o 
  -6  16   7        0.05       -0.32      1.26 o 
  -5  16   7       10.86        9.13      1.61 o 
  -4  16   7      140.08      156.68      4.14 o 
  -3  16   7      117.57      130.89      3.71 o 
  -2  16   7        1.48        1.77      1.11 o 
  -1  16   7       53.03       63.85      2.55 o 
   0  16   7      137.27      142.59      3.91 o 
   1  16   7       77.76       78.44      2.96 o 
   2  16   7       64.08       66.10      3.44 o 
 -21   0   8      122.45      140.68      7.46 o 
 -20   0   8       77.47       83.22      6.09 o 
 -19   0   8       23.42       26.07      2.54 o 
 -18   0   8       20.98       22.62      2.35 o 
 -17   0   8       88.16       91.74      3.78 o 
 -16   0   8      225.67      235.48      6.11 o 
 -15   0   8       97.07       99.61      3.68 o 
 -14   0   8      138.52      162.83      4.65 o 
 -13   0   8      615.53      572.53      9.22 o 
 -12   0   8     1952.07     1914.47     24.91 o 
 -11   0   8     1165.76     1203.79     16.34 o 
 -10   0   8      370.54      337.27      6.57 o 
  -9   0   8        0.68       -0.37      0.46 o 
  -8   0   8      514.12      555.74      8.56 o 
  -7   0   8     1125.67     1282.86     17.22 o 
  -6   0   8      367.05      390.01      6.35 o 
  -5   0   8      842.24      948.24     13.09 o 
  -4   0   8      499.92      542.20     10.43 o 
  -3   0   8      137.56      177.73      4.82 o 
  -2   0   8       34.24       21.76      1.87 o 
  -1   0   8       36.75       16.25      1.94 o 
   0   0   8     1115.85     1180.11     20.59 o 
   1   0   8     2567.91     2524.62     62.46 o 
   2   0   8      545.47      601.84     12.31 o 
   3   0   8       12.90       11.85      2.33 o 
   4   0   8       28.94       10.79      2.34 o 
   5   0   8      155.33       82.32      3.76 o 
   6   0   8       25.58       11.58      1.88 o 
   7   0   8      363.84      265.22      7.67 o 
   8   0   8       29.64       24.00      2.75 o 
   9   0   8        0.19        2.20      1.53 o 
  10   0   8       27.78       28.98      3.68 o 
  11   0   8       27.87       26.20      2.47 o 
  12   0   8      120.34      128.94      4.72 o 
  13   0   8       59.13       56.77      3.37 o 
  14   0   8      315.84      322.89     10.04 o 
  15   0   8      177.51      206.99     10.28 o 
  16   0   8        0.18        3.83      3.05 o 
 -22   1   8        9.24        5.32      3.26 o 
 -21   1   8      100.31      104.32      5.28 o 
 -20   1   8       22.69       19.72      2.37 o 
 -19   1   8        3.73        3.59      2.08 o 
 -18   1   8      154.04      174.20      5.80 o 
 -17   1   8       39.16       39.70      2.44 o 
 -16   1   8      272.82      275.43      5.78 o 
 -15   1   8       31.23       21.33      1.84 o 
 -14   1   8      240.80      240.67      4.58 o 
 -13   1   8      163.74      134.34      3.18 o 
 -12   1   8      200.16      180.72      4.02 o 
 -11   1   8      359.20      352.72      5.78 o 
 -10   1   8      450.06      455.23      6.13 o 
  -9   1   8        0.22        4.71      1.15 o 
  -8   1   8      632.94      643.33      6.71 o 
  -7   1   8        0.19        1.48      0.45 o 
  -6   1   8       50.83       55.05      1.30 o 
  -5   1   8      202.86      249.13      4.44 o 
  -4   1   8      353.15      400.33      4.34 o 
  -3   1   8      597.22      621.68      6.64 o 
  -2   1   8      708.50      755.83     13.93 o 
  -1   1   8      193.80      194.95      3.16 o 
   0   1   8       60.27       62.28      2.19 o 
   1   1   8        1.48        2.01      0.75 o 
   2   1   8      486.94      487.74      9.04 o 
   3   1   8       41.81       43.43      1.59 o 
   4   1   8       54.22       34.27      1.83 o 
   5   1   8       76.49       68.62      2.11 o 
   6   1   8       44.28       33.79      1.98 o 
   7   1   8      161.36      127.86      5.24 o 
   8   1   8      192.02      173.06      3.86 o 
   9   1   8       11.82        8.49      1.25 o 
  10   1   8        0.16       -0.02      0.92 o 
  11   1   8        2.47        2.02      1.08 o 
  12   1   8       10.15        6.42      1.39 o 
  13   1   8      138.93      149.69      3.97 o 
  14   1   8       52.92       51.06      3.67 o 
  15   1   8       72.19       71.86      3.76 o 
  16   1   8       21.56       24.50      2.75 o 
 -22   2   8        2.26       -0.57      1.91 o 
 -21   2   8       35.14       35.83      3.31 o 
 -20   2   8        8.88        6.24      2.07 o 
 -19   2   8      118.37      115.03      3.83 o 
 -18   2   8       25.81       29.40      2.29 o 
 -17   2   8        3.79        4.28      1.39 o 
 -16   2   8        0.90        1.55      1.20 o 
 -15   2   8        7.68        9.60      1.32 o 
 -14   2   8       92.99       91.04      4.37 o 
 -13   2   8      107.38      123.44      4.22 o 
 -12   2   8     2085.12     1978.24     22.36 o 
 -11   2   8     2504.92     2378.11     23.71 o 
 -10   2   8       22.40       19.82      1.02 o 
  -9   2   8      982.22      949.35      9.51 o 
  -8   2   8      159.76      177.37      3.95 o 
  -7   2   8      402.67      410.48      6.33 o 
  -6   2   8      188.87      174.96      2.37 o 
  -5   2   8       29.65       32.96      1.33 o 
  -4   2   8      465.82      480.45      4.92 o 
  -3   2   8      232.46      223.40      3.76 o 
  -2   2   8      789.63      922.08      8.40 o 
  -1   2   8        0.50        3.21      0.67 o 
   0   2   8        8.50       15.75      1.09 o 
   1   2   8      902.86      895.03     13.22 o 
   2   2   8       52.04       71.47      2.65 o 
   3   2   8      299.33      228.71      5.90 o 
   4   2   8       67.65       67.13      2.28 o 
   5   2   8      478.93      417.97      6.79 o 
   6   2   8       66.62       57.45      2.39 o 
   7   2   8      253.92      209.63      4.65 o 
   8   2   8       30.34       26.87      2.90 o 
   9   2   8        0.28       -0.49      0.96 o 
  10   2   8      222.43      207.40      5.12 o 
  11   2   8       31.63       37.13      2.60 o 
  12   2   8       97.81      107.20      4.49 o 
  13   2   8        1.75        1.16      1.60 o 
  14   2   8       33.08       34.97      3.25 o 
  15   2   8      255.59      290.00     13.55 o 
  16   2   8       10.28        8.62      2.29 o 
 -22   3   8       16.48       21.89      2.93 o 
 -21   3   8       32.52       40.49      3.57 o 
 -20   3   8       24.12       20.53      2.79 o 
 -19   3   8        2.14        6.04      1.99 o 
 -18   3   8      319.17      337.16      6.70 o 
 -17   3   8       41.63       36.11      2.40 o 
 -16   3   8      285.00      293.22      7.91 o 
 -15   3   8      353.87      374.29      6.26 o 
 -14   3   8       11.32       15.88      1.47 o 
 -13   3   8      150.54      130.38      3.22 o 
 -12   3   8       61.03       54.24      2.12 o 
 -11   3   8      783.56      769.02     11.74 o 
 -10   3   8      273.72      278.81      5.78 o 
  -9   3   8       19.63       17.91      1.17 o 
  -8   3   8      282.56      253.44      3.31 o 
  -7   3   8      417.90      441.11      5.24 o 
  -6   3   8      322.58      376.91      5.06 o 
  -5   3   8        2.86        5.24      0.60 o 
  -4   3   8        2.82        0.88      0.36 o 
  -3   3   8        0.50       -0.32      0.32 o 
  -2   3   8      308.35      316.66      3.57 o 
  -1   3   8      175.83      218.24      3.12 o 
   0   3   8       28.37       29.28      1.01 o 
   1   3   8      482.79      480.48      4.90 o 
   2   3   8     1042.32     1004.89     11.84 o 
   3   3   8     2735.74     2712.16     26.73 o 
   4   3   8        5.16        1.47      0.82 o 
   5   3   8        2.11        4.96      1.01 o 
   6   3   8       50.38       47.83      3.09 o 
   7   3   8       24.97       19.20      1.67 o 
   8   3   8        4.52        3.33      1.14 o 
   9   3   8       76.43       70.85      3.01 o 
  10   3   8        0.38        1.59      1.26 o 
  11   3   8       11.23       10.49      1.91 o 
  12   3   8       68.75       70.68      3.95 o 
  13   3   8       33.14       37.96      3.33 o 
  14   3   8      126.96      129.52      9.58 o 
  15   3   8        8.21        8.84      2.81 o 
  16   3   8        2.07        4.19      2.40 o 
 -22   4   8       35.41       30.26      3.40 o 
 -21   4   8       19.78       16.42      3.77 o 
 -20   4   8       40.54       36.82      3.44 o 
 -19   4   8      244.37      263.19      7.75 o 
 -18   4   8       69.58       65.86      9.25 o 
 -17   4   8        7.56       10.77      2.60 o 
 -16   4   8      138.97      144.95      3.64 o 
 -15   4   8       26.33       30.76      1.94 o 
 -14   4   8        1.80        1.26      0.99 o 
 -13   4   8        7.10        9.57      1.24 o 
 -12   4   8      283.16      286.57      5.05 o 
 -11   4   8     1413.97     1360.74     18.56 o 
 -10   4   8      369.88      383.28      6.00 o 
  -9   4   8      307.07      312.42      6.94 o 
  -8   4   8       36.61       35.82      4.75 o 
  -7   4   8        6.54        3.99      1.08 o 
  -6   4   8       51.76       61.62      2.17 o 
  -5   4   8       96.62       80.18      1.84 o 
  -4   4   8       54.51       56.20      1.44 o 
  -3   4   8       20.09       25.81      1.09 o 
  -2   4   8        0.37        0.11      0.44 o 
  -1   4   8       19.35       12.54      0.68 o 
   0   4   8       43.73       58.56      3.22 o 
   1   4   8      843.82      830.90      9.35 o 
   2   4   8      276.81      290.22      4.50 o 
   3   4   8      171.98      145.35      2.77 o 
   4   4   8        0.88        0.52      0.63 o 
   5   4   8        3.67        3.09      1.04 o 
   6   4   8      281.59      229.04      3.82 o 
   7   4   8      302.99      297.12      5.81 o 
   8   4   8       14.37       15.46      1.83 o 
   9   4   8        0.28       -1.00      1.00 o 
  10   4   8        9.80        6.96      2.83 o 
  11   4   8       69.07       65.97      3.69 o 
  12   4   8      336.70      332.34      8.13 o 
  13   4   8      123.05      124.53      4.96 o 
  14   4   8      139.34      142.75      8.71 o 
  15   4   8       44.13       43.46      4.23 o 
 -21   5   8       55.86       58.01      4.31 o 
 -20   5   8      286.86      295.81     10.68 o 
 -19   5   8        3.83        3.67      2.03 o 
 -18   5   8       97.61      104.23      5.04 o 
 -17   5   8      128.36      123.06      5.00 o 
 -16   5   8       57.24       53.43      3.58 o 
 -15   5   8       99.87      103.96      2.94 o 
 -14   5   8      732.90      724.55      9.84 o 
 -13   5   8      826.14      816.53     10.67 o 
 -12   5   8      183.52      179.30      4.29 o 
 -11   5   8      496.33      503.33      9.83 o 
 -10   5   8      611.03      595.61      7.63 o 
  -9   5   8     1855.14     1816.85     19.04 o 
  -8   5   8     1556.88     1514.67     14.93 o 
  -7   5   8      487.16      459.59      5.55 o 
  -6   5   8      200.28      215.09      3.60 o 
  -5   5   8       83.50       95.08      2.52 o 
  -4   5   8        0.39        0.77      0.96 o 
  -3   5   8     1565.32     1690.33     16.08 o 
  -2   5   8      326.60      317.69      5.16 o 
  -1   5   8     1895.32     1954.36     16.62 o 
   0   5   8      398.22      361.16      4.16 o 
   1   5   8        0.07       -0.26      0.40 o 
   2   5   8      184.28      179.49      3.11 o 
   3   5   8      437.79      417.55      5.64 o 
   4   5   8     1712.95     1646.11     17.31 o 
   5   5   8      251.60      242.45      4.39 o 
   6   5   8      188.22      176.38      3.69 o 
   7   5   8       96.83       88.92      3.40 o 
   8   5   8       21.58       17.10      1.95 o 
   9   5   8        9.64       12.48      1.84 o 
  10   5   8       78.22       80.85      3.96 o 
  11   5   8       15.30       14.60      2.10 o 
  12   5   8       19.21       23.07      3.05 o 
  13   5   8       17.43       15.63      2.36 o 
  14   5   8       98.28      103.08      4.85 o 
  15   5   8       35.98       34.87      5.37 o 
 -21   6   8        6.35        6.87      2.37 o 
 -20   6   8      133.65      143.74      7.66 o 
 -19   6   8        3.61        3.22      3.03 o 
 -18   6   8       40.10       42.01      3.59 o 
 -17   6   8       61.74       66.05      9.35 o 
 -16   6   8       25.00       29.26      2.53 o 
 -15   6   8       73.75       73.00      3.34 o 
 -14   6   8      168.05      177.46      6.00 o 
 -13   6   8     1587.70     1623.55     27.69 o 
 -12   6   8       99.05       92.29      2.94 o 
 -11   6   8      107.24       90.97      2.64 o 
 -10   6   8       13.47       14.10      1.12 o 
  -9   6   8      696.78      691.19      7.83 o 
  -8   6   8      243.43      230.96      3.59 o 
  -7   6   8        0.38        1.82      0.64 o 
  -6   6   8       73.89       70.09      1.78 o 
  -5   6   8       34.45       32.58      1.20 o 
  -4   6   8      200.15      210.22      4.14 o 
  -3   6   8      219.67      235.81      3.09 o 
  -2   6   8      414.80      389.84      4.32 o 
  -1   6   8       70.86       79.97      2.11 o 
   0   6   8      144.16      168.21      4.04 o 
   1   6   8      403.05      385.39      6.65 o 
   2   6   8      154.77      177.10      2.70 o 
   3   6   8      291.20      275.18      4.53 o 
   4   6   8      612.42      643.32      9.18 o 
   5   6   8       68.26       58.56      1.90 o 
   6   6   8        7.10        6.60      1.07 o 
   7   6   8       10.76        9.53      1.36 o 
   8   6   8      285.96      301.46      5.60 o 
   9   6   8      111.02      121.65      3.30 o 
  10   6   8      136.42      157.41      5.06 o 
  11   6   8        4.40        4.47      1.65 o 
  12   6   8       22.16       19.51      2.40 o 
  13   6   8       23.39       28.59      2.93 o 
  14   6   8       99.16      102.19      5.35 o 
  15   6   8       27.67       29.83      5.53 o 
 -20   7   8       24.36       23.23      3.11 o 
 -19   7   8       54.06       53.37      4.15 o 
 -18   7   8        4.73        4.75      4.72 o 
 -17   7   8      123.76      135.60      4.68 o 
 -16   7   8        8.18        8.61      2.37 o 
 -15   7   8        0.00       -0.90      1.48 o 
 -14   7   8        0.57        2.07      1.63 o 
 -13   7   8       35.59       31.93      2.92 o 
 -12   7   8       28.22       26.55      2.60 o 
 -11   7   8      122.45      118.44      4.89 o 
 -10   7   8       23.46       22.78      1.30 o 
  -9   7   8      446.87      442.30      5.62 o 
  -8   7   8       25.26       28.31      1.67 o 
  -7   7   8      259.88      259.57      3.84 o 
  -6   7   8       80.98       72.80      1.87 o 
  -5   7   8      412.19      388.69      4.86 o 
  -4   7   8      819.82      832.27      7.50 o 
  -3   7   8       22.03        8.53      0.71 o 
  -2   7   8       83.54      126.68      2.52 o 
  -1   7   8      392.01      371.54      6.06 o 
   0   7   8      841.70      785.58     12.90 o 
   1   7   8       17.42        7.45      1.29 o 
   2   7   8        0.19        0.49      1.16 o 
   3   7   8      205.61      196.16      5.44 o 
   4   7   8      405.41      410.02      6.72 o 
   5   7   8        4.05        6.09      1.05 o 
   6   7   8       18.98       19.38      1.36 o 
   7   7   8       43.21       40.58      2.37 o 
   8   7   8        2.35        5.18      1.05 o 
   9   7   8      500.18      520.43      8.19 o 
  10   7   8       18.92       20.20      1.78 o 
  11   7   8       87.86       84.62      3.99 o 
  12   7   8       22.86       21.53      2.53 o 
  13   7   8        4.33        4.10      2.05 o 
  14   7   8        0.02       -0.02      1.94 o 
 -20   8   8        0.00        2.43      2.13 o 
 -19   8   8       14.11       11.42      2.61 o 
 -18   8   8       21.71       23.30      2.57 o 
 -17   8   8       22.61       22.84      2.16 o 
 -16   8   8       35.34       37.33      4.35 o 
 -15   8   8       81.20       81.83      4.41 o 
 -14   8   8       84.47       88.61      4.39 o 
 -13   8   8       48.37       45.48      3.91 o 
 -12   8   8      200.63      207.71      6.36 o 
 -11   8   8        9.79       15.40      3.85 o 
 -10   8   8       21.50       26.75      1.77 o 
  -9   8   8       22.43       23.88      1.63 o 
  -8   8   8       39.35       33.96      2.83 o 
  -7   8   8      150.11      143.90      3.41 o 
  -6   8   8       92.68       89.73      1.91 o 
  -5   8   8       52.51       56.40      1.61 o 
  -4   8   8      266.09      229.20      3.19 o 
  -3   8   8      699.32      749.46      6.90 o 
  -2   8   8      312.64      287.87      4.20 o 
  -1   8   8      453.33      489.55      6.62 o 
   0   8   8        1.75        6.03      1.26 o 
   1   8   8      150.21      135.50      4.12 o 
   2   8   8      458.73      425.45      8.14 o 
   3   8   8      180.27      185.30      3.53 o 
   4   8   8       26.22       25.37      1.29 o 
   5   8   8        7.01        4.93      0.86 o 
   6   8   8       18.68       21.92      1.43 o 
   7   8   8        2.87        2.66      0.90 o 
   8   8   8        1.83        3.79      1.04 o 
   9   8   8        8.83       10.30      1.31 o 
  10   8   8      209.48      206.18      4.69 o 
  11   8   8       21.28       19.82      2.34 o 
  12   8   8        9.92       14.90      2.49 o 
  13   8   8        8.85        4.71      4.24 o 
  14   8   8        3.79        6.25      3.04 o 
 -19   9   8       79.31       88.83      4.93 o 
 -18   9   8        1.29       -0.96      1.30 o 
 -17   9   8       13.38       10.59      2.92 o 
 -16   9   8        0.74        1.19      1.46 o 
 -15   9   8        0.00       -1.70      1.87 o 
 -14   9   8       30.50       25.66      2.93 o 
 -13   9   8        0.49        2.02      1.67 o 
 -12   9   8       47.74       53.72      3.69 o 
 -11   9   8      178.23      178.78      4.93 o 
 -10   9   8        0.34        0.88      0.94 o 
  -9   9   8       96.24      106.39      2.99 o 
  -8   9   8      120.02      130.24      3.21 o 
  -7   9   8        0.20        0.90      0.85 o 
  -6   9   8       54.47       50.92      1.85 o 
  -5   9   8       27.87       32.80      1.55 o 
  -4   9   8      171.76      164.35      3.00 o 
  -3   9   8       28.80       26.63      1.30 o 
  -2   9   8       17.51       16.87      1.16 o 
  -1   9   8      245.44      238.00      3.56 o 
   0   9   8      114.00      101.40      2.81 o 
   1   9   8       45.61       50.49      3.53 o 
   2   9   8       56.99       68.74      2.92 o 
   3   9   8       23.88       24.92      1.42 o 
   4   9   8       10.80       11.86      1.14 o 
   5   9   8       32.52       36.59      1.97 o 
   6   9   8        5.52        4.59      1.05 o 
   7   9   8       19.57       23.41      1.55 o 
   8   9   8        1.67        1.62      0.94 o 
   9   9   8       27.65       27.57      2.00 o 
  10   9   8       22.42       24.06      1.94 o 
  11   9   8        0.05       -0.63      1.19 o 
  12   9   8        0.11       -2.13      2.13 o 
  13   9   8        2.79        2.41      2.99 o 
 -18  10   8       20.10       21.02      2.28 o 
 -17  10   8        8.84       11.72      3.58 o 
 -16  10   8       58.39       67.59      3.76 o 
 -15  10   8       16.80       17.89      2.20 o 
 -14  10   8       16.83       11.66      2.33 o 
 -13  10   8       17.99       16.04      2.52 o 
 -12  10   8        9.31        7.31      2.24 o 
 -11  10   8      103.04      105.06      8.13 o 
 -10  10   8      267.92      268.01      5.16 o 
  -9  10   8       61.49       63.05      2.56 o 
  -8  10   8        6.62        3.66      1.07 o 
  -7  10   8      504.87      514.96      7.47 o 
  -6  10   8        1.27        1.90      0.83 o 
  -5  10   8       10.51        9.88      1.21 o 
  -4  10   8       63.18       60.65      1.97 o 
  -3  10   8      320.41      295.19      4.39 o 
  -2  10   8      517.20      500.71      6.23 o 
  -1  10   8      299.59      277.18      6.32 o 
   0  10   8      236.43      235.91      7.35 o 
   1  10   8        7.75        4.72      2.68 o 
   2  10   8      114.51      103.62      4.95 o 
   3  10   8        1.33        1.45      0.91 o 
   4  10   8      253.54      246.41      4.35 o 
   5  10   8       42.37       44.10      1.92 o 
   6  10   8       36.03       38.43      2.04 o 
   7  10   8        2.48        0.75      1.05 o 
   8  10   8       35.18       34.86      2.67 o 
   9  10   8       96.49       95.48      3.97 o 
  10  10   8       21.25       20.38      2.38 o 
  11  10   8       53.17       60.65      3.89 o 
  12  10   8       21.60       28.27      4.89 o 
 -17  11   8        4.75        3.58      1.86 o 
 -16  11   8        6.16        4.29      1.82 o 
 -15  11   8        0.62       -0.74      1.62 o 
 -14  11   8       10.21        7.80      1.83 o 
 -13  11   8        1.87        1.57      1.73 o 
 -12  11   8       19.10       19.31      2.20 o 
 -11  11   8        8.62       10.37      1.81 o 
 -10  11   8      138.21      141.42      3.74 o 
  -9  11   8        2.98        2.43      1.10 o 
  -8  11   8       33.44       41.59      2.25 o 
  -7  11   8       43.23       39.95      1.95 o 
  -6  11   8      177.38      172.54      3.48 o 
  -5  11   8        3.59        3.56      0.93 o 
  -4  11   8       28.61       28.84      1.59 o 
  -3  11   8      145.47      152.42      4.14 o 
  -2  11   8       22.44       22.08      2.67 o 
  -1  11   8       13.80       18.20      2.11 o 
   0  11   8      271.10      269.44      8.78 o 
   1  11   8      328.49      325.22      9.31 o 
   2  11   8        4.14        3.23      1.99 o 
   3  11   8       19.65       22.46      2.61 o 
   4  11   8      419.93      431.33      7.46 o 
   5  11   8       35.72       34.78      1.83 o 
   6  11   8        2.05        2.00      1.05 o 
   7  11   8        5.17        5.38      1.58 o 
   8  11   8       22.33       25.76      2.46 o 
   9  11   8       24.49       29.48      3.35 o 
  10  11   8       11.88       12.26      2.38 o 
  11  11   8      100.17      109.68      5.72 o 
 -16  12   8       30.95       27.42      3.31 o 
 -15  12   8        0.31        2.88      2.85 o 
 -14  12   8       16.10       11.53      2.04 o 
 -13  12   8      123.55      126.21      4.52 o 
 -12  12   8      113.59      108.38      4.37 o 
 -11  12   8        0.50        0.92      1.40 o 
 -10  12   8       34.32       37.38      2.79 o 
  -9  12   8      273.52      277.19      6.05 o 
  -8  12   8       48.73       50.63      3.21 o 
  -7  12   8       20.96       22.71      1.64 o 
  -6  12   8       10.76       10.16      1.25 o 
  -5  12   8       91.03       93.24      2.64 o 
  -4  12   8       79.01       75.87      2.40 o 
  -3  12   8       97.14      103.91      3.51 o 
  -2  12   8       86.32       88.08      3.37 o 
  -1  12   8        2.01        2.04      0.92 o 
   0  12   8       20.59       25.94      1.66 o 
   1  12   8       45.76       46.05      4.02 o 
   2  12   8       35.74       27.93      1.76 o 
   3  12   8       44.82       42.40      1.72 o 
   4  12   8       49.96       36.78      1.97 o 
   5  12   8       69.54       66.80      2.46 o 
   6  12   8        6.83        7.00      1.55 o 
   7  12   8        1.93        0.33      1.41 o 
   8  12   8       27.78       29.87      2.89 o 
   9  12   8       24.78       21.12      2.73 o 
  10  12   8       55.62       58.70      4.12 o 
 -14  13   8      146.51      149.17      6.55 o 
 -13  13   8       64.29       66.97      3.81 o 
 -12  13   8       65.89       67.70      3.75 o 
 -11  13   8        7.53        8.23      1.59 o 
 -10  13   8        8.22        9.22      1.54 o 
  -9  13   8       13.17       10.78      2.19 o 
  -8  13   8        2.13        0.20      1.28 o 
  -7  13   8      115.23      130.44      3.55 o 
  -6  13   8        1.71        1.17      1.12 o 
  -5  13   8      127.27      127.14      3.61 o 
  -4  13   8      199.67      198.67      5.87 o 
  -3  13   8      502.05      514.40      7.53 o 
  -2  13   8       29.30       29.63      1.95 o 
  -1  13   8        0.18        1.50      0.86 o 
   0  13   8      300.88      310.12      5.19 o 
   1  13   8      204.78      219.32      4.76 o 
   2  13   8        0.01       -0.09      1.00 o 
   3  13   8      104.79      118.90      3.40 o 
   4  13   8       45.03       50.45      3.57 o 
   5  13   8       15.02       17.92      3.55 o 
   6  13   8      104.18      106.18      4.32 o 
   7  13   8      114.50      112.55      7.35 o 
   8  13   8        6.08       12.99      4.36 o 
 -12  14   8        0.37        1.63      1.58 o 
 -11  14   8        3.31        3.01      1.63 o 
 -10  14   8       48.82       48.18      2.80 o 
  -9  14   8       11.73       10.80      1.67 o 
  -8  14   8       90.53       97.20      3.35 o 
  -7  14   8       79.04       83.54      3.47 o 
  -6  14   8        0.91        0.14      0.97 o 
  -5  14   8       60.09       70.83      2.47 o 
  -4  14   8        6.71        7.25      1.12 o 
  -3  14   8       22.55       24.41      1.76 o 
  -2  14   8       21.44       21.05      1.55 o 
  -1  14   8      136.34      134.93      4.15 o 
   0  14   8       98.79      105.90      3.61 o 
   1  14   8       84.37       75.94      3.47 o 
   2  14   8        2.83        3.20      1.36 o 
   3  14   8        0.00        0.54      1.25 o 
   4  14   8       48.41       50.80      2.97 o 
   5  14   8       12.37       12.73      3.69 o 
   6  14   8       75.29       84.31      6.20 o 
 -10  15   8        8.50       11.29      1.98 o 
  -9  15   8       21.51       18.84      2.04 o 
  -8  15   8       63.39       62.68      3.02 o 
  -7  15   8       49.61       43.82      2.60 o 
  -6  15   8        5.29        7.67      1.56 o 
  -5  15   8        4.60        3.55      1.22 o 
  -4  15   8       23.43       23.85      1.84 o 
  -3  15   8       70.31       66.98      2.80 o 
  -2  15   8        4.74        4.50      1.25 o 
  -1  15   8      281.65      288.23      5.54 o 
   0  15   8       32.12       28.92      2.49 o 
   1  15   8       46.46       44.05      2.85 o 
   2  15   8        7.72        7.30      4.61 o 
   3  15   8        0.67        0.99      1.84 o 
   4  15   8       64.64       63.14      3.37 o 
  -6  16   8      116.12      134.61      5.54 o 
  -5  16   8       19.00       23.45      2.21 o 
  -4  16   8       12.71       12.35      1.74 o 
  -3  16   8       12.28       14.41      2.35 o 
  -2  16   8       31.97       31.57      2.43 o 
  -1  16   8        8.93       10.76      1.53 o 
   0  16   8        8.62       12.02      3.91 o 
 -22   1   9        4.34        8.49      3.53 o 
 -21   1   9       12.66       13.77      2.51 o 
 -20   1   9       39.28       41.77      3.55 o 
 -19   1   9      103.68      115.42      6.56 o 
 -18   1   9       30.25       34.50      2.37 o 
 -17   1   9       92.70       88.70      3.61 o 
 -16   1   9      187.61      191.85      5.66 o 
 -15   1   9       44.53       54.80      2.51 o 
 -14   1   9      523.70      527.75      7.80 o 
 -13   1   9      501.15      487.36      7.19 o 
 -12   1   9      103.15      102.39      2.54 o 
 -11   1   9     1065.87     1074.08     11.80 o 
 -10   1   9      220.69      223.22      3.11 o 
  -9   1   9      110.65      114.67      2.29 o 
  -8   1   9      606.60      639.18      6.72 o 
  -7   1   9       57.42       65.97      1.24 o 
  -6   1   9        0.15        1.12      0.59 o 
  -5   1   9       39.45       39.02      1.42 o 
  -4   1   9      277.48      256.72      3.88 o 
  -3   1   9       20.69       13.59      1.33 o 
  -2   1   9       24.44       14.78      1.17 o 
  -1   1   9      335.54      305.56      6.74 o 
   0   1   9       13.44       12.62      1.45 o 
   1   1   9      437.17      432.51      7.59 o 
   2   1   9       55.64       46.53      2.60 o 
   3   1   9      880.36      864.29     11.46 o 
   4   1   9       44.55       30.77      4.03 o 
   5   1   9       76.99       49.58      3.03 o 
   6   1   9      599.50      452.84      6.73 o 
   7   1   9       25.18       26.77      2.43 o 
   8   1   9        2.12        3.30      1.02 o 
   9   1   9       11.61        7.04      1.32 o 
  10   1   9        1.15        0.83      1.25 o 
  11   1   9      194.53      192.24      4.69 o 
  12   1   9       99.92      103.56      3.59 o 
  13   1   9       77.15       71.87      3.54 o 
  14   1   9      193.40      189.64      6.49 o 
  15   1   9      124.20      134.59      6.70 o 
 -22   2   9        7.24        9.03      3.61 o 
 -21   2   9       74.59       93.46     10.71 o 
 -20   2   9       74.01       86.55      3.44 o 
 -19   2   9       35.13       34.34      2.81 o 
 -18   2   9      597.65      630.79     10.46 o 
 -17   2   9        0.19        0.65      1.33 o 
 -16   2   9        0.34        0.49      1.15 o 
 -15   2   9        4.54        3.38      1.12 o 
 -14   2   9       15.20       14.47      1.42 o 
 -13   2   9      203.58      174.49      3.78 o 
 -12   2   9        2.41        3.04      1.02 o 
 -11   2   9     1340.58     1297.19     13.93 o 
 -10   2   9     1767.96     1771.82     15.32 o 
  -9   2   9       57.90       49.90      1.38 o 
  -8   2   9     1141.10     1052.56     11.45 o 
  -7   2   9       73.62       70.37      1.79 o 
  -6   2   9       98.86      141.50      2.29 o 
  -5   2   9       33.23       30.22      1.16 o 
  -4   2   9       11.58        8.40      0.67 o 
  -3   2   9      132.39      160.36      3.48 o 
  -2   2   9      788.89      807.65     10.58 o 
  -1   2   9      251.28      260.18      5.34 o 
   0   2   9     1583.35     1555.72     21.38 o 
   1   2   9        4.41        4.83      1.08 o 
   2   2   9      758.34      733.02      9.98 o 
   3   2   9      474.55      468.86      7.46 o 
   4   2   9      234.78      248.31      4.31 o 
   5   2   9        9.97        4.64      0.94 o 
   6   2   9      243.76      215.90      4.24 o 
   7   2   9       23.27       15.19      1.62 o 
   8   2   9      148.13      141.70      4.03 o 
   9   2   9        0.00       -0.04      1.06 o 
  10   2   9       15.53       12.24      1.75 o 
  11   2   9        9.28       17.57      4.76 o 
  12   2   9        5.49        4.45      1.56 o 
  13   2   9       11.06        9.55      1.93 o 
  14   2   9       20.91       21.38      2.78 o 
  15   2   9        5.82        8.63      2.28 o 
 -22   3   9      126.78      132.12      5.93 o 
 -21   3   9       15.58       14.34      2.71 o 
 -20   3   9       70.77       75.06      5.94 o 
 -19   3   9        0.45       -1.08      1.31 o 
 -18   3   9       39.93       44.82      3.84 o 
 -17   3   9       20.36       19.27      1.95 o 
 -16   3   9        4.05        3.36      1.19 o 
 -15   3   9        0.25        0.09      1.00 o 
 -14   3   9      482.00      468.03      7.25 o 
 -13   3   9        8.43        8.01      1.20 o 
 -12   3   9        0.07        2.60      1.94 o 
 -11   3   9       31.71       29.31      1.70 o 
 -10   3   9       81.45       86.42      2.47 o 
  -9   3   9      241.48      234.92      3.51 o 
  -8   3   9      545.13      504.96      6.45 o 
  -7   3   9       45.38       48.63      1.63 o 
  -6   3   9        3.32        2.51      0.69 o 
  -5   3   9      304.19      315.83      4.87 o 
  -4   3   9        8.50       11.68      0.89 o 
  -3   3   9      192.69      202.66      3.19 o 
  -2   3   9       79.85       91.85      1.96 o 
  -1   3   9        7.54       10.47      0.96 o 
   0   3   9      100.64      109.34      2.83 o 
   1   3   9     2063.36     2053.53     23.72 o 
   2   3   9      462.63      487.17      6.48 o 
   3   3   9     1144.63     1044.26     11.95 o 
   4   3   9      261.22      188.53      4.17 o 
   5   3   9      132.10      114.88      3.28 o 
   6   3   9       17.77       13.49      2.07 o 
   7   3   9       19.32       17.36      2.13 o 
   8   3   9        3.56        4.79      1.25 o 
   9   3   9       21.67       25.92      2.15 o 
  10   3   9      205.91      199.04      5.86 o 
  11   3   9      182.47      182.94      6.98 o 
  12   3   9      132.02      123.19      5.40 o 
  13   3   9       16.90       18.65      2.65 o 
  14   3   9        0.74        1.13      2.08 o 
  15   3   9        1.60       -0.13      1.75 o 
 -21   4   9        5.62        7.73      2.63 o 
 -20   4   9      149.74      143.17      5.63 o 
 -19   4   9       62.10       72.33      6.86 o 
 -18   4   9       17.64       11.92      2.25 o 
 -17   4   9      131.14      129.58      4.63 o 
 -16   4   9      101.83      105.82      3.18 o 
 -15   4   9      191.65      206.26      4.40 o 
 -14   4   9      147.07      162.55      3.77 o 
 -13   4   9       71.66       79.79      2.61 o 
 -12   4   9      160.40      163.91      7.07 o 
 -11   4   9       38.69       48.68      5.04 o 
 -10   4   9      212.39      201.71      4.02 o 
  -9   4   9      850.75      818.02     10.61 o 
  -8   4   9        1.75        1.06      0.66 o 
  -7   4   9       68.07       74.23      2.18 o 
  -6   4   9       25.39       46.27      1.96 o 
  -5   4   9      203.95      204.45      3.36 o 
  -4   4   9      242.19      207.92      3.52 o 
  -3   4   9      613.74      572.93      6.91 o 
  -2   4   9        8.56       11.46      0.89 o 
  -1   4   9      182.45      176.88      4.16 o 
   0   4   9        9.46        6.34      0.78 o 
   1   4   9      299.24      277.85      3.70 o 
   2   4   9      584.46      579.01      7.15 o 
   3   4   9        2.20        2.16      0.69 o 
   4   4   9      105.99       87.77      2.80 o 
   5   4   9      295.34      300.44      5.75 o 
   6   4   9        1.11       -0.26      0.89 o 
   7   4   9       19.67       20.25      1.82 o 
   8   4   9        2.79        4.16      1.39 o 
   9   4   9      125.86      142.98      4.79 o 
  10   4   9       32.49       33.68      2.91 o 
  11   4   9        1.62        2.78      1.59 o 
  12   4   9       21.18       23.16      2.67 o 
  13   4   9       62.62       68.77      5.03 o 
  14   4   9       33.52       25.93      3.47 o 
  15   4   9        6.88        9.78      3.71 o 
 -21   5   9       11.05       15.94      2.78 o 
 -20   5   9        3.21        2.88      2.11 o 
 -19   5   9       15.42       18.05      2.70 o 
 -18   5   9       18.44       19.21      5.13 o 
 -17   5   9       81.43       83.30      4.01 o 
 -16   5   9       21.29       23.47      2.27 o 
 -15   5   9       73.53       77.66      2.69 o 
 -14   5   9      133.23      132.40      3.40 o 
 -13   5   9      312.83      316.73      7.35 o 
 -12   5   9        0.22        0.48      1.65 o 
 -11   5   9      102.56      102.07      3.99 o 
 -10   5   9       76.46       75.63      3.27 o 
  -9   5   9      857.71      837.43     10.91 o 
  -8   5   9        0.12       -0.68      0.68 o 
  -7   5   9      364.30      351.59      4.93 o 
  -6   5   9        3.57        3.05      0.77 o 
  -5   5   9       96.44       96.53      2.41 o 
  -4   5   9       31.37       35.64      1.48 o 
  -3   5   9     1319.95     1283.40     13.65 o 
  -2   5   9       66.45       72.58      1.60 o 
  -1   5   9      124.76      130.61      2.20 o 
   0   5   9        0.00        0.39      0.51 o 
   1   5   9      164.79      164.93      3.02 o 
   2   5   9        0.09        0.23      0.67 o 
   3   5   9        4.64        3.63      0.80 o 
   4   5   9       28.15       25.22      1.42 o 
   5   5   9       54.93       49.05      2.70 o 
   6   5   9        0.31       -0.04      1.04 o 
   7   5   9        2.55        1.37      1.47 o 
   8   5   9       48.37       50.02      3.14 o 
   9   5   9       77.99       82.63      3.81 o 
  10   5   9        2.58        1.57      1.44 o 
  11   5   9       81.28       88.99      4.25 o 
  12   5   9        1.02        2.22      1.69 o 
  13   5   9       11.88       11.55      2.60 o 
  14   5   9       69.83       66.87      5.07 o 
 -21   6   9        3.48        1.43      2.11 o 
 -20   6   9       34.09       31.36      6.98 o 
 -19   6   9       17.90       17.46      2.72 o 
 -18   6   9      138.77      141.38      5.57 o 
 -17   6   9       23.23       20.22      2.33 o 
 -16   6   9      890.51      882.81     14.82 o 
 -15   6   9      181.53      194.02      6.50 o 
 -14   6   9        0.07        2.85      1.80 o 
 -13   6   9      388.86      380.76      7.06 o 
 -12   6   9       51.03       55.25      2.60 o 
 -11   6   9      214.21      217.69      4.40 o 
 -10   6   9        4.50        4.58      1.09 o 
  -9   6   9      332.83      332.70      6.57 o 
  -8   6   9      431.87      415.17      7.93 o 
  -7   6   9       83.31       75.27      2.30 o 
  -6   6   9      286.26      312.69      4.54 o 
  -5   6   9       82.36       58.15      1.97 o 
  -4   6   9       42.10       24.66      1.40 o 
  -3   6   9      723.72      765.93      9.74 o 
  -2   6   9       46.55       15.80      0.88 o 
  -1   6   9      797.04      758.49     10.99 o 
   0   6   9       86.16       71.58      1.96 o 
   1   6   9      918.69      869.86     10.92 o 
   2   6   9      727.24      693.70      9.18 o 
   3   6   9        0.26        1.02      0.80 o 
   4   6   9        5.84        5.12      1.00 o 
   5   6   9       87.67       81.65      2.51 o 
   6   6   9        5.14        5.18      1.29 o 
   7   6   9       39.39       39.66      2.04 o 
   8   6   9        0.16        1.56      1.31 o 
   9   6   9       67.90       68.43      5.43 o 
  10   6   9        3.84       -0.63      1.39 o 
  11   6   9        0.35        5.15      1.70 o 
  12   6   9        5.03        4.85      1.84 o 
  13   6   9        0.29       -0.92      1.79 o 
  14   6   9       37.49       38.01      4.04 o 
 -20   7   9       17.18       23.98      3.18 o 
 -19   7   9        0.84        1.69      1.95 o 
 -18   7   9       21.68       19.27      2.84 o 
 -17   7   9       52.38       50.64      4.43 o 
 -16   7   9       30.21       29.99      3.17 o 
 -15   7   9        9.19        8.95      2.80 o 
 -14   7   9      235.53      236.52      8.26 o 
 -13   7   9      298.46      306.23      8.20 o 
 -12   7   9       92.27       83.97      4.21 o 
 -11   7   9      342.74      321.54      7.92 o 
 -10   7   9      420.47      414.64      7.42 o 
  -9   7   9       85.75       79.63      3.37 o 
  -8   7   9        2.82        2.31      0.89 o 
  -7   7   9        2.27        2.60      0.87 o 
  -6   7   9      106.20      101.73      2.64 o 
  -5   7   9        1.19        1.88      0.71 o 
  -4   7   9       19.28       21.35      1.44 o 
  -3   7   9      465.80      389.23      5.75 o 
  -2   7   9       96.35       79.08      2.88 o 
  -1   7   9      228.73      244.79      5.75 o 
   0   7   9      264.62      270.39      8.03 o 
   1   7   9       12.03       14.34      1.90 o 
   2   7   9       34.35       24.20      1.35 o 
   3   7   9        0.04       -0.29      0.61 o 
   4   7   9        0.00        0.73      0.73 o 
   5   7   9        6.49        8.99      1.22 o 
   6   7   9       80.06       89.51      2.77 o 
   7   7   9        0.04       -0.16      0.94 o 
   8   7   9        5.42        5.85      1.26 o 
   9   7   9      311.83      318.93      7.48 o 
  10   7   9        2.51        1.06      1.72 o 
  11   7   9       29.82       31.19      2.88 o 
  12   7   9       21.75       19.94      2.89 o 
  13   7   9      147.40      142.71      6.21 o 
 -19   8   9       11.13        8.10      2.45 o 
 -18   8   9       70.90       71.28      3.43 o 
 -17   8   9       58.84       59.82      4.46 o 
 -16   8   9       25.77       29.22      4.57 o 
 -15   8   9       49.12       47.49      3.80 o 
 -14   8   9      508.06      531.49     12.94 o 
 -13   8   9        9.48       12.72      3.66 o 
 -12   8   9      264.34      260.87     10.45 o 
 -11   8   9      297.14      297.71      6.77 o 
 -10   8   9      273.62      251.55      9.04 o 
  -9   8   9       98.13       92.30      5.12 o 
  -8   8   9        2.20        4.29      2.32 o 
  -7   8   9      142.80      144.29      3.25 o 
  -6   8   9        0.00       -0.72      0.72 o 
  -5   8   9      182.12      196.08      3.78 o 
  -4   8   9     1115.14     1074.13     11.64 o 
  -3   8   9      425.10      437.40      6.32 o 
  -2   8   9        7.43        2.22      1.13 o 
  -1   8   9      630.31      648.54     11.37 o 
   0   8   9       28.16       33.41      2.23 o 
   1   8   9      321.27      294.54      6.18 o 
   2   8   9       32.94       33.81      2.46 o 
   3   8   9       24.90       23.91      1.23 o 
   4   8   9      173.73      178.29      3.55 o 
   5   8   9        5.26        8.71      1.05 o 
   6   8   9       55.75       58.64      2.09 o 
   7   8   9       57.90       49.24      2.41 o 
   8   8   9       15.04       17.27      2.26 o 
   9   8   9      242.26      241.90      6.92 o 
  10   8   9       58.70       62.91      3.76 o 
  11   8   9        6.92        7.11      1.86 o 
  12   8   9       24.46       18.64      2.75 o 
  13   8   9       33.56       28.00      3.35 o 
 -19   9   9        9.83        8.20      2.50 o 
 -18   9   9        4.43        3.90      1.83 o 
 -17   9   9        1.01        2.41      2.02 o 
 -16   9   9       10.90        7.27      3.11 o 
 -15   9   9      123.36      131.67     13.77 o 
 -14   9   9      121.36      121.43      5.23 o 
 -13   9   9      208.19      194.65      6.49 o 
 -12   9   9       52.43       48.07      3.54 o 
 -11   9   9       72.15       65.93      3.32 o 
 -10   9   9       18.69       15.57      1.93 o 
  -9   9   9      239.62      239.03      5.83 o 
  -8   9   9       35.87       34.88      2.80 o 
  -7   9   9       41.90       43.65      2.50 o 
  -6   9   9       66.29       65.45      2.89 o 
  -5   9   9        0.30       -0.68      0.79 o 
  -4   9   9      172.46      180.84      3.99 o 
  -3   9   9      249.41      253.41      4.66 o 
  -2   9   9       53.96       54.95      2.13 o 
  -1   9   9       29.70       33.34      2.21 o 
   0   9   9       28.57       22.69      1.97 o 
   1   9   9      705.35      720.61     12.21 o 
   2   9   9      115.65      115.94      3.78 o 
   3   9   9        1.31        2.62      0.69 o 
   4   9   9        0.04        0.74      0.71 o 
   5   9   9      119.57      115.05      2.70 o 
   6   9   9       22.96       23.53      1.54 o 
   7   9   9       38.32       39.32      1.98 o 
   8   9   9      161.42      165.41      4.09 o 
   9   9   9        1.94        2.06      1.22 o 
  10   9   9       59.48       58.70      3.55 o 
  11   9   9        5.22        6.64      3.63 o 
  12   9   9       14.08        9.23      3.58 o 
 -18  10   9       10.93       13.13      2.32 o 
 -17  10   9        4.83        2.50      1.70 o 
 -16  10   9        0.82       -0.12      1.76 o 
 -15  10   9       36.02       37.31      3.66 o 
 -14  10   9       56.39       56.03      4.12 o 
 -13  10   9        7.41        7.74      2.05 o 
 -12  10   9        3.06        7.82      1.99 o 
 -11  10   9       91.06       91.83      4.65 o 
 -10  10   9        0.04       -0.39      1.26 o 
  -9  10   9        5.91        4.13      1.82 o 
  -8  10   9       15.05       16.10      2.57 o 
  -7  10   9       17.77       22.12      2.04 o 
  -6  10   9       10.19       10.52      1.35 o 
  -5  10   9       16.22       18.87      1.56 o 
  -4  10   9        5.79        8.50      2.17 o 
  -3  10   9       32.02       24.70      1.71 o 
  -2  10   9        9.00       12.47      2.30 o 
  -1  10   9       77.63       71.50      4.49 o 
   0  10   9        1.61        4.73      2.03 o 
   1  10   9        1.50        3.67      1.87 o 
   2  10   9       39.15       30.26      3.17 o 
   3  10   9       20.93       22.85      2.65 o 
   4  10   9       15.56       16.93      1.32 o 
   5  10   9        4.36        6.52      1.14 o 
   6  10   9        0.05       -0.18      0.96 o 
   7  10   9        0.96        0.15      1.28 o 
   8  10   9        1.04        1.11      1.89 o 
   9  10   9       38.95       32.43      2.71 o 
  10  10   9        0.07        0.88      1.67 o 
  11  10   9       62.73       57.44      6.24 o 
 -17  11   9       13.66       13.22      2.25 o 
 -16  11   9        9.27        9.40      2.03 o 
 -15  11   9       49.40       41.92      3.13 o 
 -14  11   9        1.46        3.57      1.90 o 
 -13  11   9        9.53        7.38      2.93 o 
 -12  11   9      109.27      113.59      5.04 o 
 -11  11   9        1.63        3.21      1.73 o 
 -10  11   9        0.03        0.25      1.33 o 
  -9  11   9       43.73       50.03      3.16 o 
  -8  11   9      115.53      120.94      6.05 o 
  -7  11   9      198.80      201.40      7.84 o 
  -6  11   9       15.56       14.67      1.57 o 
  -5  11   9      105.10       99.88      3.47 o 
  -4  11   9       58.42       68.53      3.05 o 
  -3  11   9       69.24       62.36      2.57 o 
  -2  11   9       54.10       54.89      2.42 o 
  -1  11   9       46.68       45.64      3.85 o 
   0  11   9        7.76        9.21      4.53 o 
   1  11   9       61.07       47.96      5.45 o 
   2  11   9       43.58       45.45      3.91 o 
   3  11   9       32.10       35.07      3.53 o 
   4  11   9        7.23        7.48      1.07 o 
   5  11   9       16.79       17.60      1.60 o 
   6  11   9        2.84        4.94      1.59 o 
   7  11   9       11.46        7.77      1.82 o 
   8  11   9       55.91       59.13      3.65 o 
   9  11   9       10.75       17.89      2.75 o 
  10  11   9        9.35        9.54      2.28 o 
 -15  12   9        6.98        6.71      1.88 o 
 -14  12   9       44.01       38.50      3.03 o 
 -13  12   9       57.64       58.92      4.38 o 
 -12  12   9       28.40       29.70      3.16 o 
 -11  12   9       19.70       21.18      2.74 o 
 -10  12   9       47.81       47.36      3.94 o 
  -9  12   9        3.00        0.94      1.42 o 
  -8  12   9        2.55        0.44      1.31 o 
  -7  12   9       19.71       18.45      2.10 o 
  -6  12   9       33.58       30.22      2.40 o 
  -5  12   9       14.46       13.30      1.90 o 
  -4  12   9      345.39      368.20      7.44 o 
  -3  12   9      237.86      246.99      5.60 o 
  -2  12   9       34.63       33.02      2.02 o 
  -1  12   9        0.32       -1.60      2.53 o 
   0  12   9       15.12       18.52      3.37 o 
   1  12   9       52.97       57.53      4.51 o 
   2  12   9       83.10       84.00      5.30 o 
   3  12   9       64.99       65.39      2.60 o 
   4  12   9       13.63       12.04      1.24 o 
   5  12   9       24.62       21.47      2.05 o 
   6  12   9       47.50       49.60      3.10 o 
   7  12   9       77.18       80.39      3.92 o 
   8  12   9        8.55        7.94      3.39 o 
   9  12   9       39.99       40.10      6.12 o 
 -14  13   9        0.95        2.62      1.74 o 
 -13  13   9       91.89       93.65      4.06 o 
 -12  13   9       25.04       29.84      3.11 o 
 -11  13   9        9.95       12.32      5.87 o 
 -10  13   9       11.91       11.92      2.40 o 
  -9  13   9      147.59      142.95      6.54 o 
  -8  13   9        1.52        1.63      1.52 o 
  -7  13   9      194.11      199.52      5.69 o 
  -6  13   9       58.32       53.66      3.39 o 
  -5  13   9        0.45        0.69      1.98 o 
  -4  13   9       28.04       31.93      2.60 o 
  -3  13   9       13.69        7.06      1.82 o 
  -2  13   9       17.43       18.56      3.12 o 
  -1  13   9        0.79       -0.21      0.75 o 
   0  13   9      196.35      198.32      7.50 o 
   1  13   9       25.48       26.38      3.54 o 
   2  13   9        0.01        1.55      2.08 o 
   3  13   9        0.22        0.43      1.01 o 
   4  13   9       61.06       64.52      3.08 o 
   5  13   9        0.67        3.15      2.15 o 
   6  13   9       13.33       17.06      2.24 o 
   7  13   9       44.82       48.14      5.47 o 
 -12  14   9       54.81       66.03      4.76 o 
 -11  14   9      105.80      121.09      4.44 o 
 -10  14   9        1.95        4.02      1.56 o 
  -9  14   9        2.63        2.56      1.44 o 
  -8  14   9        0.56        0.04      1.29 o 
  -7  14   9        0.89        0.80      1.65 o 
  -6  14   9        0.66       -1.45      2.86 o 
  -5  14   9       17.65       21.23      2.48 o 
  -4  14   9        7.12        8.14      1.81 o 
  -3  14   9       23.83       31.96      7.91 o 
  -2  14   9      216.96      230.67      6.09 o 
  -1  14   9      212.32      216.84      5.64 o 
   0  14   9        8.69        9.12      1.46 o 
   1  14   9        5.23        3.87      3.13 o 
   2  14   9        1.48       -1.52      2.78 o 
   3  14   9       38.08       44.87      8.43 o 
   4  14   9      118.59      124.49      4.26 o 
   5  14   9        0.02        1.02      2.72 o 
  -9  15   9       98.96      102.23      3.97 o 
  -8  15   9       55.87       55.36      3.24 o 
  -7  15   9      294.92      291.49      6.50 o 
  -6  15   9        3.32        2.49      1.32 o 
  -5  15   9       16.29       17.84      1.85 o 
  -4  15   9        0.82        0.68      1.13 o 
  -3  15   9       20.63       25.32      2.54 o 
  -2  15   9       71.44       71.69      3.52 o 
  -1  15   9       16.04       18.42      2.04 o 
   0  15   9        1.69        1.04      1.27 o 
   1  15   9        6.43        7.84      3.51 o 
   2  15   9       13.86       16.89      4.07 o 
 -22   0  10       19.12       15.61      3.85 o 
 -21   0  10        6.62       13.58      3.64 o 
 -20   0  10      107.21      114.52      7.22 o 
 -19   0  10        6.00        3.01      2.88 o 
 -18   0  10       80.40       78.15      5.99 o 
 -17   0  10       14.67       19.88      3.76 o 
 -16   0  10       10.95       14.56      3.24 o 
 -15   0  10      100.33      112.72      6.69 o 
 -14   0  10     1639.55     1521.42     26.67 o 
 -13   0  10      174.12      169.79      5.79 o 
 -12   0  10       50.23       42.03      3.18 o 
 -11   0  10      558.60      515.09     10.16 o 
 -10   0  10       17.77       24.94      2.36 o 
  -9   0  10        0.12        0.01      0.97 o 
  -8   0  10      898.75      848.64     18.76 o 
  -7   0  10        6.55       10.41      1.19 o 
  -6   0  10        7.12        0.20      0.72 o 
  -5   0  10      199.65      169.30      3.86 o 
  -4   0  10      166.33      162.65      5.02 o 
  -3   0  10      200.39      211.09      5.99 o 
  -2   0  10      336.59      293.22      7.51 o 
  -1   0  10    13931.14    13274.51    200.09 o 
   0   0  10        0.00       -1.60      1.70 o 
   1   0  10      289.74      299.03      8.03 o 
   2   0  10      161.69      177.25      5.95 o 
   3   0  10      524.11      467.90     16.02 o 
   4   0  10      409.96      379.55     10.01 o 
   5   0  10      602.43      590.32     13.72 o 
   6   0  10       23.13       19.24      2.70 o 
   7   0  10       75.66       63.68      4.79 o 
   8   0  10        0.03        1.33      1.61 o 
   9   0  10      117.73      102.94      5.99 o 
  10   0  10       28.47       15.41      2.99 o 
  11   0  10       14.62       13.79      3.00 o 
  12   0  10      206.62      229.03     12.92 o 
  13   0  10      763.44      832.24     28.52 o 
  14   0  10       22.41       14.51      3.11 o 
 -22   1  10        3.61        7.10      2.34 o 
 -21   1  10        9.74       11.62      2.49 o 
 -20   1  10       92.34       90.32      6.64 o 
 -19   1  10       13.19       12.32      2.48 o 
 -18   1  10       79.08       85.57      4.34 o 
 -17   1  10      104.70      102.06      4.63 o 
 -16   1  10       31.23       29.41      3.39 o 
 -15   1  10      136.15      150.33      3.90 o 
 -14   1  10       27.12       26.12      1.65 o 
 -13   1  10      667.02      610.84      8.45 o 
 -12   1  10       20.95       24.84      1.87 o 
 -11   1  10      576.31      564.65      6.40 o 
 -10   1  10      338.99      326.74      4.93 o 
  -9   1  10      240.59      245.20      4.52 o 
  -8   1  10       41.21       23.04      1.31 o 
  -7   1  10        1.15        0.73      0.68 o 
  -6   1  10       19.60       24.71      1.31 o 
  -5   1  10       25.74       23.26      1.28 o 
  -4   1  10        0.38       -0.53      0.53 o 
  -3   1  10      250.80      294.47      4.50 o 
  -2   1  10      107.65      115.42      2.63 o 
  -1   1  10      485.82      496.27      6.66 o 
   0   1  10     1402.27     1312.01     14.50 o 
   1   1  10      915.67      848.37     10.22 o 
   2   1  10      235.06      199.82      4.56 o 
   3   1  10       25.57       26.52      2.25 o 
   4   1  10      209.66      197.62      5.43 o 
   5   1  10       19.98       24.69      2.32 o 
   6   1  10       55.07       44.27      3.11 o 
   7   1  10       70.19       62.11      3.74 o 
   8   1  10      130.62      123.63      3.48 o 
   9   1  10       35.50       31.41      2.18 o 
  10   1  10       15.51       19.66      2.13 o 
  11   1  10       48.41       50.60      2.71 o 
  12   1  10       14.86       19.00      1.97 o 
  13   1  10        4.72        7.43      3.31 o 
  14   1  10      136.91      143.46      9.67 o 
 -22   2  10        9.71        7.67      3.55 o 
 -21   2  10        2.74       -1.02      1.93 o 
 -20   2  10        0.50       -1.10      1.84 o 
 -19   2  10        8.21       11.66      1.75 o 
 -18   2  10       44.54       45.82      2.72 o 
 -17   2  10       26.78       34.74      2.77 o 
 -16   2  10       14.68       16.44      3.41 o 
 -15   2  10      176.40      157.11      3.75 o 
 -14   2  10      207.62      199.17      4.18 o 
 -13   2  10      952.58      919.77     11.85 o 
 -12   2  10      189.85      197.01      3.89 o 
 -11   2  10       19.43       19.67      1.38 o 
 -10   2  10       61.02       61.40      1.71 o 
  -9   2  10       63.20       66.47      2.49 o 
  -8   2  10        7.93       10.95      0.89 o 
  -7   2  10      295.51      265.57      3.88 o 
  -6   2  10      108.40      143.77      2.84 o 
  -5   2  10      114.75      107.15      2.42 o 
  -4   2  10       30.07       29.66      1.67 o 
  -3   2  10        9.81       13.36      1.56 o 
  -2   2  10     1308.16     1311.90     16.19 o 
  -1   2  10     2450.79     2369.97     24.34 o 
   0   2  10        1.32        2.12      0.91 o 
   1   2  10      350.88      322.53      5.62 o 
   2   2  10        0.92        2.58      1.44 o 
   3   2  10        1.11       -0.79      0.79 o 
   4   2  10       13.12        7.81      1.21 o 
   5   2  10      281.74      243.98      4.58 o 
   6   2  10        3.07        1.67      0.91 o 
   7   2  10       28.66       35.87      2.10 o 
   8   2  10       12.74       11.89      1.46 o 
   9   2  10        6.96        3.98      1.18 o 
  10   2  10       15.14       14.81      1.73 o 
  11   2  10      396.29      398.28      7.36 o 
  12   2  10       17.32       14.77      2.16 o 
  13   2  10        0.86        2.14      1.87 o 
  14   2  10        9.59       15.25      2.58 o 
 -22   3  10       77.95       71.81      6.90 o 
 -21   3  10       21.91       21.32      2.97 o 
 -20   3  10       59.51       65.21      3.93 o 
 -19   3  10       96.37       99.97      4.12 o 
 -18   3  10      767.73      824.11     12.88 o 
 -17   3  10      109.83      115.13      3.76 o 
 -16   3  10       16.50       14.82      1.61 o 
 -15   3  10       46.59       48.30      2.34 o 
 -14   3  10       78.01       82.28      3.25 o 
 -13   3  10      401.14      404.57      7.50 o 
 -12   3  10       47.66       46.16      2.06 o 
 -11   3  10        0.00       -0.23      1.07 o 
 -10   3  10       91.84       92.03      2.37 o 
  -9   3  10       22.30       19.60      1.17 o 
  -8   3  10      626.97      580.57      7.24 o 
  -7   3  10       15.05       26.63      1.51 o 
  -6   3  10      162.03      161.57      2.91 o 
  -5   3  10        1.99        3.45      0.60 o 
  -4   3  10        0.17        1.46      0.53 o 
  -3   3  10        6.61        6.10      0.66 o 
  -2   3  10       36.58       40.26      1.93 o 
  -1   3  10      320.14      316.11      5.42 o 
   0   3  10      338.67      352.31      9.04 o 
   1   3  10      614.23      587.12      8.62 o 
   2   3  10     1654.82     1503.41     18.44 o 
   3   3  10       16.94       10.88      1.33 o 
   4   3  10       17.21       14.75      1.33 o 
   5   3  10        2.11        1.01      0.83 o 
   6   3  10      322.40      310.89      5.48 o 
   7   3  10        7.73        6.68      1.19 o 
   8   3  10       10.85       11.97      1.51 o 
   9   3  10        8.91        7.77      1.44 o 
  10   3  10      106.08      106.99      6.59 o 
  11   3  10       78.89       86.57      3.74 o 
  12   3  10       25.53       24.37      2.53 o 
  13   3  10        3.94        4.47      1.98 o 
  14   3  10       71.75       76.44      4.68 o 
 -21   4  10       67.14       71.43      6.60 o 
 -20   4  10       62.24       74.90      4.36 o 
 -19   4  10       39.47       42.06      3.46 o 
 -18   4  10       92.98      106.32      3.70 o 
 -17   4  10       21.90       17.42      1.96 o 
 -16   4  10        2.30        4.07      1.30 o 
 -15   4  10      118.51      125.49      3.46 o 
 -14   4  10      624.93      617.66      8.93 o 
 -13   4  10      500.79      462.69      8.29 o 
 -12   4  10      213.57      221.20      6.12 o 
 -11   4  10       49.75       48.43      2.19 o 
 -10   4  10      158.86      171.73      3.69 o 
  -9   4  10      405.67      397.93      5.54 o 
  -8   4  10        0.00       -0.20      0.73 o 
  -7   4  10      152.68      158.05      3.06 o 
  -6   4  10       14.64       11.04      2.18 o 
  -5   4  10      308.39      355.87      4.99 o 
  -4   4  10      241.36      225.85      3.64 o 
  -3   4  10       72.54       71.58      2.69 o 
  -2   4  10      333.35      349.90      5.00 o 
  -1   4  10      212.05      193.01      3.59 o 
   0   4  10       10.41       15.68      1.31 o 
   1   4  10       19.84       31.23      1.37 o 
   2   4  10        4.46        3.79      0.86 o 
   3   4  10      574.96      529.30      7.25 o 
   4   4  10       22.98       31.66      1.78 o 
   5   4  10        0.00       -0.60      0.89 o 
   6   4  10       15.96       16.19      1.74 o 
   7   4  10        0.82        1.00      1.18 o 
   8   4  10       35.39       41.77      3.02 o 
   9   4  10        3.04       -0.39      1.34 o 
  10   4  10       25.44       30.14      2.83 o 
  11   4  10      193.40      203.50      6.40 o 
  12   4  10       57.67       51.73      3.87 o 
  13   4  10        1.62        2.33      1.75 o 
  14   4  10       76.11       70.57      4.49 o 
 -21   5  10       43.55       39.08      5.05 o 
 -20   5  10       29.06       25.09      3.04 o 
 -19   5  10       88.71       89.12      4.57 o 
 -18   5  10       72.18       76.97      4.32 o 
 -17   5  10      193.28      188.62      6.47 o 
 -16   5  10      316.28      336.97      6.07 o 
 -15   5  10      202.95      212.92      5.36 o 
 -14   5  10      306.22      332.05      6.76 o 
 -13   5  10       88.63       86.64      3.19 o 
 -12   5  10      307.44      309.82      5.61 o 
 -11   5  10      480.21      489.22      7.52 o 
 -10   5  10      409.43      372.20      6.12 o 
  -9   5  10      199.76      212.64      4.21 o 
  -8   5  10     1852.61     1812.01     18.71 o 
  -7   5  10        0.02        1.06      0.75 o 
  -6   5  10      258.20      244.61      4.39 o 
  -5   5  10      111.89       61.84      2.03 o 
  -4   5  10        0.08        0.10      0.59 o 
  -3   5  10       38.44       49.32      1.89 o 
  -2   5  10      469.59      413.11      5.61 o 
  -1   5  10      245.78      231.33      4.09 o 
   0   5  10      757.71      729.38      8.71 o 
   1   5  10      309.14      311.82      6.07 o 
   2   5  10       11.96       16.05      1.03 o 
   3   5  10      532.49      498.10      6.65 o 
   4   5  10        4.19        2.34      1.13 o 
   5   5  10       74.44       64.62      3.19 o 
   6   5  10      239.26      243.94      7.60 o 
   7   5  10        6.73        3.71      1.43 o 
   8   5  10        6.42        7.15      1.72 o 
   9   5  10      102.73       99.84      4.20 o 
  10   5  10        0.02       -0.60      1.39 o 
  11   5  10       17.34       17.35      2.44 o 
  12   5  10      117.75      105.23      7.73 o 
  13   5  10       59.59       68.58      5.62 o 
 -20   6  10       89.99       90.22      8.91 o 
 -19   6  10        0.00        1.41      1.90 o 
 -18   6  10       12.08       12.20      2.09 o 
 -17   6  10       77.68       75.86      3.74 o 
 -16   6  10        4.32        4.63      1.60 o 
 -15   6  10      148.27      160.42      5.89 o 
 -14   6  10       13.88       11.81      1.62 o 
 -13   6  10      281.50      285.27      5.99 o 
 -12   6  10        2.44        1.85      1.02 o 
 -11   6  10      453.28      449.31      7.16 o 
 -10   6  10        9.03        8.57      1.21 o 
  -9   6  10        6.29        5.52      1.46 o 
  -8   6  10       29.35       26.97      1.67 o 
  -7   6  10       56.30       58.35      2.38 o 
  -6   6  10       81.91       62.12      2.12 o 
  -5   6  10        5.66        7.39      1.25 o 
  -4   6  10       40.12       28.37      2.69 o 
  -3   6  10      484.35      469.78      6.77 o 
  -2   6  10        9.27       19.46      1.30 o 
  -1   6  10      394.29      359.50      5.55 o 
   0   6  10      248.66      223.78      6.07 o 
   1   6  10      425.44      424.08      6.04 o 
   2   6  10        1.88        0.12      0.81 o 
   3   6  10        0.00        0.00      0.77 o 
   4   6  10      148.35      141.25      3.27 o 
   5   6  10        9.46       11.21      1.24 o 
   6   6  10       13.54       12.84      2.83 o 
   7   6  10       78.50       78.12      5.32 o 
   8   6  10       65.86       70.49      3.72 o 
   9   6  10       15.16       17.57      2.56 o 
  10   6  10       21.38       20.66      2.52 o 
  11   6  10        4.94        4.55      1.86 o 
  12   6  10       19.60       20.64      3.06 o 
  13   6  10       53.80       53.60      4.58 o 
 -20   7  10        2.48        0.61      2.62 o 
 -19   7  10        0.53        1.06      1.94 o 
 -18   7  10        0.91       -1.48      1.79 o 
 -17   7  10       31.33       33.56      3.45 o 
 -16   7  10      524.96      507.05     13.86 o 
 -15   7  10      310.55      302.65      8.53 o 
 -14   7  10       94.03       98.90      4.55 o 
 -13   7  10        0.53       -0.19      1.38 o 
 -12   7  10      282.56      291.37     12.76 o 
 -11   7  10        7.94        8.85      2.04 o 
 -10   7  10        2.81        2.60      1.23 o 
  -9   7  10      128.08      126.87      3.25 o 
  -8   7  10      105.06       93.83      2.97 o 
  -7   7  10      167.55      162.20      3.59 o 
  -6   7  10        3.13        4.11      0.84 o 
  -5   7  10      106.47       82.53      2.91 o 
  -4   7  10      181.54      195.58      3.80 o 
  -3   7  10        3.96        1.05      0.76 o 
  -2   7  10       73.92       86.33      3.35 o 
  -1   7  10       13.51       15.54      1.61 o 
   0   7  10       23.58       24.84      1.75 o 
   1   7  10       10.50        9.17      1.05 o 
   2   7  10      129.61      125.36      3.40 o 
   3   7  10       47.13       49.07      2.49 o 
   4   7  10        2.27        0.78      0.91 o 
   5   7  10       13.84       11.77      1.42 o 
   6   7  10        6.04        7.49      1.37 o 
   7   7  10      202.95      216.53      5.85 o 
   8   7  10       46.86       42.06      3.07 o 
   9   7  10      110.47      108.02      4.43 o 
  10   7  10        0.18       -0.22      1.51 o 
  11   7  10       30.58       29.25      5.10 o 
  12   7  10       13.83       18.36      2.95 o 
 -19   8  10        1.29        3.38      2.09 o 
 -18   8  10       25.76       28.28      3.42 o 
 -17   8  10      211.24      216.56     13.40 o 
 -16   8  10       98.20       93.16      4.83 o 
 -15   8  10       10.27        5.43      2.01 o 
 -14   8  10        4.81        4.95      1.88 o 
 -13   8  10      135.40      139.15      5.42 o 
 -12   8  10       82.45       76.83      3.55 o 
 -11   8  10       92.26       94.91      3.74 o 
 -10   8  10      324.36      315.60      6.95 o 
  -9   8  10      222.27      222.89      4.42 o 
  -8   8  10       23.35       21.07      1.58 o 
  -7   8  10        1.90        2.24      0.92 o 
  -6   8  10      182.33      177.97      3.76 o 
  -5   8  10      247.77      231.09      4.36 o 
  -4   8  10      337.33      339.65      4.88 o 
  -3   8  10     1155.46     1089.30     13.44 o 
  -2   8  10        9.17        8.72      0.99 o 
  -1   8  10        9.77       11.10      1.74 o 
   0   8  10      104.12       96.06      4.47 o 
   1   8  10       34.69       35.45      1.65 o 
   2   8  10       24.56       26.06      1.58 o 
   3   8  10      109.82      111.99      4.94 o 
   4   8  10       23.75       29.25      1.80 o 
   5   8  10       56.36       56.84      2.76 o 
   6   8  10       10.64       11.79      1.45 o 
   7   8  10       10.72       11.24      2.15 o 
   8   8  10       42.84       51.70      7.14 o 
   9   8  10        6.78        4.60      1.71 o 
  10   8  10       21.21       19.66      2.71 o 
  11   8  10       15.32       22.28      4.85 o 
  12   8  10       19.53       13.69      2.69 o 
 -18   9  10      101.49       98.30      5.54 o 
 -17   9  10        5.26        2.38      2.07 o 
 -16   9  10        6.61        3.18      2.34 o 
 -15   9  10        0.46        1.28      1.80 o 
 -14   9  10       67.14       65.64      5.85 o 
 -13   9  10       12.84       12.85      2.25 o 
 -12   9  10       17.07       18.36      2.23 o 
 -11   9  10        6.07        7.84      1.70 o 
 -10   9  10      249.16      250.72      6.50 o 
  -9   9  10        3.37        2.90      1.35 o 
  -8   9  10       83.68       87.76      6.42 o 
  -7   9  10      110.16      116.47      4.85 o 
  -6   9  10       35.38       33.73      1.82 o 
  -5   9  10        0.29        0.25      0.84 o 
  -4   9  10      273.25      295.51      5.01 o 
  -3   9  10      617.78      627.05      7.60 o 
  -2   9  10        0.91        1.60      1.21 o 
  -1   9  10       72.92       73.21      3.11 o 
   0   9  10       89.81       85.60      3.84 o 
   1   9  10        5.68        8.95      2.55 o 
   2   9  10       91.76       86.47      2.45 o 
   3   9  10        4.98        5.21      0.88 o 
   4   9  10       17.64       19.10      1.67 o 
   5   9  10       30.03       33.42      2.02 o 
   6   9  10       33.90       34.11      2.10 o 
   7   9  10      489.48      520.02      8.24 o 
   8   9  10       15.26       14.04      1.67 o 
   9   9  10        3.78        1.22      1.66 o 
  10   9  10        0.83        1.03      1.74 o 
  11   9  10        5.42       11.02      2.75 o 
 -17  10  10        0.01        1.42      2.10 o 
 -16  10  10       49.65       53.58      4.38 o 
 -15  10  10        0.27        1.10      1.86 o 
 -14  10  10       66.03       68.19     12.47 o 
 -13  10  10      142.57      142.13      5.68 o 
 -12  10  10      181.11      176.95      6.13 o 
 -11  10  10        0.67       -1.01      1.24 o 
 -10  10  10      120.58      118.58      4.23 o 
  -9  10  10      547.55      555.30     10.37 o 
  -8  10  10      408.95      432.88      8.58 o 
  -7  10  10      804.47      833.52     13.56 o 
  -6  10  10      173.52      163.16      6.34 o 
  -5  10  10        0.30       -0.90      0.90 o 
  -4  10  10       51.76       52.55      2.93 o 
  -3  10  10      323.89      309.86      7.81 o 
  -2  10  10      150.04      141.12      5.76 o 
  -1  10  10      244.97      249.77     16.15 o 
   0  10  10        0.38        0.10      2.89 o 
   1  10  10      139.02      149.39      4.30 o 
   2  10  10      234.03      244.87      5.75 o 
   3  10  10      123.70      133.35      2.69 o 
   4  10  10        0.10        0.70      0.80 o 
   5  10  10       92.35       94.21      2.56 o 
   6  10  10        4.61        3.37      1.21 o 
   7  10  10      129.02      142.09      4.52 o 
   8  10  10       31.85       25.10      2.59 o 
   9  10  10      218.57      215.51      9.96 o 
  10  10  10      102.57      110.31      7.50 o 
 -16  11  10        8.34        7.53      2.38 o 
 -15  11  10        0.00        0.74      1.81 o 
 -14  11  10       19.90       23.27      3.11 o 
 -13  11  10       97.53      102.80      5.04 o 
 -12  11  10      145.71      133.36      5.45 o 
 -11  11  10       48.06       44.69      3.19 o 
 -10  11  10       59.68       59.12      3.39 o 
  -9  11  10       26.11       27.16      4.09 o 
  -8  11  10       25.15       31.70      2.57 o 
  -7  11  10      120.25      122.84      4.13 o 
  -6  11  10       40.01       39.04      2.64 o 
  -5  11  10      530.54      534.79     12.33 o 
  -4  11  10        0.05        0.51      1.48 o 
  -3  11  10       25.68       28.27      1.93 o 
  -2  11  10       81.21       77.09      4.60 o 
  -1  11  10       23.92       20.31      2.91 o 
   0  11  10        1.41        2.36      2.42 o 
   1  11  10        9.81        9.58      2.42 o 
   2  11  10       72.48       79.88      4.72 o 
   3  11  10       27.78       36.20      2.76 o 
   4  11  10        6.15        9.09      1.18 o 
   5  11  10       23.75       22.45      2.11 o 
   6  11  10       17.48       19.89      2.31 o 
   7  11  10        0.03        1.81      1.63 o 
   8  11  10       20.83       23.33      2.63 o 
   9  11  10      138.61      143.15      5.28 o 
 -15  12  10       20.55       19.91      2.49 o 
 -14  12  10       51.72       57.68      4.46 o 
 -13  12  10       31.10       33.67      3.49 o 
 -12  12  10        0.47       -1.03      1.72 o 
 -11  12  10       21.48       22.14      2.81 o 
 -10  12  10       35.16       33.72      3.01 o 
  -9  12  10       94.17       86.08      5.07 o 
  -8  12  10        8.95       10.58      1.82 o 
  -7  12  10        9.47        9.95      1.78 o 
  -6  12  10        5.27        7.18      1.55 o 
  -5  12  10       14.53       13.98      1.87 o 
  -4  12  10       86.59       90.41      6.93 o 
  -3  12  10       15.45       18.17      1.72 o 
  -2  12  10        2.11        7.05      2.42 o 
  -1  12  10        5.24        5.47      2.41 o 
   0  12  10      148.66      146.86      6.39 o 
   1  12  10        5.20        7.48      2.46 o 
   2  12  10       19.39       16.24      4.41 o 
   3  12  10       16.01       18.69      4.73 o 
   4  12  10       97.17      103.62      3.79 o 
   5  12  10        8.82        8.22      2.09 o 
   6  12  10       21.49       22.79      2.47 o 
   7  12  10        0.15       -0.15      1.62 o 
 -13  13  10       22.81       26.60      3.28 o 
 -12  13  10      201.31      216.68      7.39 o 
 -11  13  10        7.25        8.70      2.26 o 
 -10  13  10        1.10        2.89      1.77 o 
  -9  13  10       43.33       37.83      3.35 o 
  -8  13  10       13.58       14.37      2.31 o 
  -7  13  10       53.47       53.99      3.70 o 
  -6  13  10       13.43       16.33      2.70 o 
  -5  13  10       48.28       53.31      3.12 o 
  -4  13  10      235.10      238.45      9.82 o 
  -3  13  10        0.00       -1.90      1.90 o 
  -2  13  10       59.87       63.08      5.75 o 
  -1  13  10      152.49      144.01      7.36 o 
   0  13  10       63.99       69.84      5.21 o 
   1  13  10        0.32       -0.52      2.63 o 
   2  13  10        1.46        1.24      2.85 o 
   3  13  10      118.58      127.08      7.58 o 
   4  13  10       75.76       78.07      6.18 o 
   5  13  10        2.10        1.25      1.45 o 
   6  13  10       11.48       13.77      2.17 o 
 -11  14  10       17.22       15.35      2.14 o 
 -10  14  10        0.41        1.23      1.83 o 
  -9  14  10       82.54       83.80      4.49 o 
  -8  14  10       34.51       32.68      3.23 o 
  -7  14  10       25.40       26.54      2.87 o 
  -6  14  10       16.10       17.10      2.38 o 
  -5  14  10        3.50        3.38      2.89 o 
  -4  14  10       10.36       10.73      1.91 o 
  -3  14  10      112.51      122.86      4.34 o 
  -2  14  10        4.86        4.60      1.41 o 
  -1  14  10        1.30        5.08      3.05 o 
   0  14  10       25.17       28.51      4.59 o 
   1  14  10       13.85       12.53      3.64 o 
   2  14  10       26.86       19.72      4.19 o 
   3  14  10       60.72       62.01      6.11 o 
  -7  15  10        2.17        2.77      1.44 o 
  -6  15  10       31.95       32.75      2.36 o 
  -5  15  10        4.41        6.22      1.42 o 
  -4  15  10      197.49      208.17      8.47 o 
  -3  15  10       89.10      101.10      5.38 o 
  -2  15  10       87.04       90.30      3.76 o 
  -1  15  10        7.77        6.83      3.40 o 
   0  15  10        8.34       11.31      3.82 o 
 -22   1  11       64.64       63.32      6.53 o 
 -21   1  11        9.91        7.02      3.76 o 
 -20   1  11      246.84      269.55      8.04 o 
 -19   1  11        7.97        7.71      2.29 o 
 -18   1  11       34.49       34.64      3.34 o 
 -17   1  11       52.62       60.66      4.09 o 
 -16   1  11      126.01      116.79      4.96 o 
 -15   1  11        0.21        0.19      1.25 o 
 -14   1  11        1.41        0.47      1.26 o 
 -13   1  11        3.81        3.33      1.41 o 
 -12   1  11       89.23      102.13      4.97 o 
 -11   1  11      226.06      222.66      3.74 o 
 -10   1  11       97.38      104.19      2.99 o 
  -9   1  11      307.97      349.56      5.82 o 
  -8   1  11      561.68      499.53      7.53 o 
  -7   1  11      419.93      379.64      6.12 o 
  -6   1  11        1.07        1.03      0.70 o 
  -5   1  11       96.80       96.13      4.20 o 
  -4   1  11     1028.55     1048.15     11.95 o 
  -3   1  11      531.35      532.54      7.09 o 
  -2   1  11      301.75      315.20      4.98 o 
  -1   1  11      137.99      130.61      3.54 o 
   0   1  11       29.53       30.12      4.74 o 
   1   1  11     1077.97     1063.06     15.33 o 
   2   1  11      337.50      318.46      6.27 o 
   3   1  11       46.31       32.84      2.29 o 
   4   1  11        0.32        1.50      1.05 o 
   5   1  11       22.17       16.71      1.88 o 
   6   1  11      175.25      191.71      5.20 o 
   7   1  11       81.81       65.43      3.86 o 
   8   1  11        0.12       -0.23      1.30 o 
   9   1  11        0.16       -0.15      1.32 o 
  10   1  11        0.02       -1.31      1.31 o 
  11   1  11      579.19      589.24      9.82 o 
  12   1  11      321.29      311.82     10.21 o 
  13   1  11      136.18      140.50     15.73 o 
 -22   2  11       10.19        6.53      3.69 o 
 -21   2  11       34.41       34.87      4.85 o 
 -20   2  11      188.52      193.26      6.62 o 
 -19   2  11       94.79      106.72      6.01 o 
 -18   2  11      141.49      151.97      5.80 o 
 -17   2  11       32.35       35.18      3.31 o 
 -16   2  11      590.57      589.64     11.90 o 
 -15   2  11       39.70       41.03      2.12 o 
 -14   2  11       74.88       71.64      2.47 o 
 -13   2  11      178.44      167.55      4.80 o 
 -12   2  11       11.19       13.04      1.10 o 
 -11   2  11       16.65       15.03      1.51 o 
 -10   2  11      323.39      300.05      5.47 o 
  -9   2  11       52.59       60.44      2.46 o 
  -8   2  11     1452.88     1365.32     16.82 o 
  -7   2  11        5.43        1.99      0.87 o 
  -6   2  11      813.01      756.43     10.29 o 
  -5   2  11     1423.18     1286.07     14.20 o 
  -4   2  11      210.22      215.95      4.30 o 
  -3   2  11       92.19      106.11      2.64 o 
  -2   2  11      118.76      109.22      2.73 o 
  -1   2  11      812.55      812.27     10.01 o 
   0   2  11      792.05      771.52     11.21 o 
   1   2  11      153.58      121.74      3.89 o 
   2   2  11      593.42      584.00      8.91 o 
   3   2  11       90.46       83.15      2.89 o 
   4   2  11        2.36        1.25      0.98 o 
   5   2  11       13.02       13.38      1.58 o 
   6   2  11       83.71       86.04      3.28 o 
   7   2  11       68.64       69.26      3.25 o 
   8   2  11        2.03       -0.14      1.13 o 
   9   2  11        2.37        0.24      1.29 o 
  10   2  11      114.26      114.06      4.39 o 
  11   2  11       21.19       24.49      2.92 o 
  12   2  11      201.13      215.15      8.11 o 
  13   2  11       90.47       89.41      6.25 o 
 -21   3  11      190.78      193.80     10.14 o 
 -20   3  11        2.05        1.19      4.59 o 
 -19   3  11      157.47      164.98      4.72 o 
 -18   3  11       60.39       61.88      5.14 o 
 -17   3  11        1.19        1.00      1.31 o 
 -16   3  11      546.16      532.27      8.43 o 
 -15   3  11       32.45       35.86      2.55 o 
 -14   3  11       64.02       67.83      2.55 o 
 -13   3  11       76.30       68.28      2.41 o 
 -12   3  11        1.09        1.22      0.96 o 
 -11   3  11       28.88       31.27      2.74 o 
 -10   3  11      135.79      131.68      2.81 o 
  -9   3  11       57.45       48.73      1.84 o 
  -8   3  11       13.27       18.10      1.19 o 
  -7   3  11       98.23       92.39      3.04 o 
  -6   3  11      101.92       96.85      2.15 o 
  -5   3  11      207.58      178.77      4.47 o 
  -4   3  11       28.82       28.96      2.08 o 
  -3   3  11      252.42      244.96      4.25 o 
  -2   3  11       89.11       88.42      2.54 o 
  -1   3  11     3234.66     3183.45     35.78 o 
   0   3  11       41.04       42.17      2.15 o 
   1   3  11      335.50      314.43      5.81 o 
   2   3  11        2.00        5.63      1.14 o 
   3   3  11        4.22        4.28      1.54 o 
   4   3  11       16.08       13.08      1.54 o 
   5   3  11       56.58       50.34      3.26 o 
   6   3  11       11.59       10.64      1.36 o 
   7   3  11       73.14       76.14      2.96 o 
   8   3  11       46.78       57.53      2.85 o 
   9   3  11      412.72      413.16      8.09 o 
  10   3  11       11.97       11.90      1.95 o 
  11   3  11        5.56        3.79      1.64 o 
  12   3  11       31.47       37.57      3.49 o 
  13   3  11       34.54       39.68      3.51 o 
 -21   4  11        8.30       10.44      2.33 o 
 -20   4  11       64.69       63.09      4.00 o 
 -19   4  11        2.73        1.40      1.69 o 
 -18   4  11       74.43       72.79      3.69 o 
 -17   4  11      133.19      131.13      3.68 o 
 -16   4  11       91.76       88.79      3.11 o 
 -15   4  11      107.19      107.78      4.04 o 
 -14   4  11        5.63        9.63      1.53 o 
 -13   4  11      401.16      402.55     10.78 o 
 -12   4  11       27.50       24.14      2.27 o 
 -11   4  11        2.02        2.49      1.03 o 
 -10   4  11       98.27       84.74      2.59 o 
  -9   4  11      127.66      124.31      3.12 o 
  -8   4  11       32.69       40.19      1.84 o 
  -7   4  11        1.07        1.47      0.73 o 
  -6   4  11      416.79      386.99      5.44 o 
  -5   4  11      320.99      312.86      4.65 o 
  -4   4  11      949.31      884.15     10.14 o 
  -3   4  11       22.03       18.14      1.15 o 
  -2   4  11      207.37      201.79      3.37 o 
  -1   4  11       23.03       14.63      1.96 o 
   0   4  11      281.65      259.86      6.37 o 
   1   4  11       87.97       91.51      2.91 o 
   2   4  11       21.67       20.05      1.69 o 
   3   4  11        6.35        6.92      1.23 o 
   4   4  11       41.29       47.02      3.35 o 
   5   4  11        9.56        8.71      1.27 o 
   6   4  11       74.17       71.71      2.74 o 
   7   4  11        1.12        0.31      1.06 o 
   8   4  11       95.26      100.46      3.75 o 
   9   4  11       33.28       35.83      2.69 o 
  10   4  11       97.27      103.09      4.59 o 
  11   4  11      144.75      151.85      5.45 o 
  12   4  11        9.81       11.53      2.27 o 
  13   4  11        1.04        1.81      1.85 o 
 -21   5  11       60.90       60.71      4.27 o 
 -20   5  11        3.74        3.99      2.07 o 
 -19   5  11        3.09        2.03      1.91 o 
 -18   5  11       47.71       44.56      6.63 o 
 -17   5  11       34.06       36.70      2.29 o 
 -16   5  11       21.80       26.30      1.98 o 
 -15   5  11       20.90       22.70      2.44 o 
 -14   5  11      106.57      110.38      3.66 o 
 -13   5  11       28.72       31.37      3.15 o 
 -12   5  11      262.66      255.58      5.77 o 
 -11   5  11       40.18       44.61      2.20 o 
 -10   5  11      160.12      158.54      3.70 o 
  -9   5  11      227.26      229.46      4.61 o 
  -8   5  11       38.85       46.43      1.80 o 
  -7   5  11        6.34        4.13      1.17 o 
  -6   5  11       77.86       77.34      2.42 o 
  -5   5  11      484.22      404.59      6.20 o 
  -4   5  11      806.89      722.30      8.75 o 
  -3   5  11      301.60      279.40      4.38 o 
  -2   5  11        7.27       10.10      1.01 o 
  -1   5  11       24.79       25.33      1.37 o 
   0   5  11      124.14      123.78      2.65 o 
   1   5  11        3.30        2.14      0.96 o 
   2   5  11       15.24        8.04      1.34 o 
   3   5  11        0.10        0.05      0.83 o 
   4   5  11       96.95       94.50      3.28 o 
   5   5  11       22.86       21.08      1.81 o 
   6   5  11       21.95       17.35      1.76 o 
   7   5  11        5.67        6.26      1.64 o 
   8   5  11        5.88        7.23      1.79 o 
   9   5  11        0.02       -1.27      1.27 o 
  10   5  11       36.57       36.88      2.81 o 
  11   5  11      118.14      120.29      7.63 o 
  12   5  11        4.09        5.92      2.15 o 
 -20   6  11       10.98       12.38      3.63 o 
 -19   6  11        1.23        1.07      1.92 o 
 -18   6  11      289.87      306.33      7.37 o 
 -17   6  11       36.76       35.47      3.45 o 
 -16   6  11       87.96       84.29      7.36 o 
 -15   6  11      112.85      115.09      5.75 o 
 -14   6  11       83.10       80.18      3.21 o 
 -13   6  11       58.94       55.48      2.75 o 
 -12   6  11        1.44        3.41      1.13 o 
 -11   6  11       93.67       91.78      3.07 o 
 -10   6  11      182.29      182.00      4.07 o 
  -9   6  11       89.85       88.46      2.76 o 
  -8   6  11      501.61      513.06      6.84 o 
  -7   6  11       86.18       78.23      2.26 o 
  -6   6  11      114.32       98.09      4.06 o 
  -5   6  11       12.59       15.47      1.33 o 
  -4   6  11      511.48      473.05      7.00 o 
  -3   6  11        4.28        2.08      0.84 o 
  -2   6  11      125.99      116.52      2.84 o 
  -1   6  11      146.19      126.16      2.96 o 
   0   6  11      496.83      476.30      7.03 o 
   1   6  11        4.48        5.21      0.98 o 
   2   6  11      190.65      190.93      3.84 o 
   3   6  11        2.18        4.22      1.06 o 
   4   6  11       11.04       14.39      1.51 o 
   5   6  11       36.01       35.75      2.65 o 
   6   6  11        4.78        5.55      1.57 o 
   7   6  11      123.57      127.13      4.60 o 
   8   6  11        3.86        1.61      1.52 o 
   9   6  11       52.31       57.06      3.77 o 
  10   6  11       91.18       99.85      5.12 o 
  11   6  11       51.90       59.35      4.62 o 
  12   6  11        4.75        2.94      2.24 o 
 -20   7  11       11.59       14.27      7.33 o 
 -19   7  11       38.57       36.74      3.59 o 
 -18   7  11       28.03       32.27      3.19 o 
 -17   7  11       11.52       11.58      2.44 o 
 -16   7  11      330.57      338.85     15.39 o 
 -15   7  11        0.61       -0.02      1.54 o 
 -14   7  11       19.80       25.41      2.83 o 
 -13   7  11       73.53       71.62      3.02 o 
 -12   7  11       62.48       57.59      2.52 o 
 -11   7  11      118.01      122.33      3.40 o 
 -10   7  11       21.15       18.14      1.62 o 
  -9   7  11      194.66      201.16      4.30 o 
  -8   7  11       12.38       12.84      1.43 o 
  -7   7  11      117.70      121.20      2.81 o 
  -6   7  11        8.22        5.13      0.94 o 
  -5   7  11       19.49       26.38      1.67 o 
  -4   7  11       35.50       40.22      1.89 o 
  -3   7  11      106.77      112.69      2.83 o 
  -2   7  11       45.54       41.70      1.83 o 
  -1   7  11      137.54      143.05      3.19 o 
   0   7  11       21.07       21.48      1.46 o 
   1   7  11        8.45        9.15      1.13 o 
   2   7  11      276.47      286.93      5.53 o 
   3   7  11       46.20       54.65      2.48 o 
   4   7  11       44.93       52.69      2.88 o 
   5   7  11      141.71      145.37      4.57 o 
   6   7  11      116.77      113.63      4.21 o 
   7   7  11       14.73       19.97      2.33 o 
   8   7  11       26.74       29.94      2.81 o 
   9   7  11       35.53       31.59      3.60 o 
  10   7  11        2.97        3.44      1.96 o 
  11   7  11       49.19       48.56      6.54 o 
 -19   8  11       16.30       14.31      2.67 o 
 -18   8  11       29.40       29.83      3.49 o 
 -17   8  11        0.69        0.95      2.15 o 
 -16   8  11       14.30       15.61      2.62 o 
 -15   8  11      308.84      294.99      8.66 o 
 -14   8  11      343.57      344.84      9.23 o 
 -13   8  11        1.18        1.00      1.58 o 
 -12   8  11      236.01      222.63      5.92 o 
 -11   8  11       37.47       36.71      2.73 o 
 -10   8  11      128.52      122.89      3.34 o 
  -9   8  11        5.26        7.15      1.25 o 
  -8   8  11        8.22        9.20      1.90 o 
  -7   8  11      155.12      158.57      3.69 o 
  -6   8  11      142.73      127.72      3.22 o 
  -5   8  11      399.43      364.31      5.98 o 
  -4   8  11        3.46        5.50      1.02 o 
  -3   8  11       81.80       88.72      2.53 o 
  -2   8  11      225.20      204.94      5.72 o 
  -1   8  11        8.82        8.38      1.06 o 
   0   8  11       24.95       27.23      2.86 o 
   1   8  11        1.51        2.44      1.04 o 
   2   8  11        4.71        5.80      0.89 o 
   3   8  11       23.83       30.84      1.85 o 
   4   8  11       34.25       35.43      2.24 o 
   5   8  11        0.02        0.12      0.98 o 
   6   8  11       69.95       69.99      3.46 o 
   7   8  11      226.16      231.58      6.30 o 
   8   8  11       27.01       30.56      2.83 o 
   9   8  11       31.71       30.21      3.18 o 
  10   8  11       37.70       38.43      3.62 o 
 -18   9  11        2.32        3.47      3.30 o 
 -17   9  11      192.83      210.78      7.55 o 
 -16   9  11      523.38      522.37     16.68 o 
 -15   9  11        0.14        0.33      1.75 o 
 -14   9  11       48.87       39.13      3.99 o 
 -13   9  11      237.90      244.42      7.50 o 
 -12   9  11        1.26        2.93      1.51 o 
 -11   9  11        0.05       -0.07      1.21 o 
 -10   9  11       37.05       37.20      2.75 o 
  -9   9  11      118.54      121.31      4.15 o 
  -8   9  11       98.19      100.34      3.64 o 
  -7   9  11      172.36      168.10      3.77 o 
  -6   9  11        1.29        1.88      0.98 o 
  -5   9  11      140.16      156.47      5.30 o 
  -4   9  11       27.39       28.55      1.53 o 
  -3   9  11      433.78      420.68      6.64 o 
  -2   9  11        7.22        4.47      0.94 o 
  -1   9  11        3.32        3.81      1.36 o 
   0   9  11       13.56       12.21      2.87 o 
   1   9  11       73.36       80.90      2.85 o 
   2   9  11        0.11       -0.51      0.86 o 
   3   9  11      152.84      161.31      6.52 o 
   4   9  11        2.41        2.21      1.05 o 
   5   9  11        3.19        3.61      1.18 o 
   6   9  11       60.84       60.60      3.19 o 
   7   9  11      284.17      287.52      7.02 o 
   8   9  11       41.44       39.36      3.37 o 
   9   9  11        1.06        0.09      1.75 o 
  10   9  11       32.98       36.66      3.47 o 
 -17  10  11       64.12       59.40      5.23 o 
 -16  10  11       32.94       37.74      5.21 o 
 -15  10  11        2.47        1.25      1.92 o 
 -14  10  11        5.17        4.04      2.02 o 
 -13  10  11       40.63       39.68      5.27 o 
 -12  10  11       63.63       65.79      3.68 o 
 -11  10  11        0.00       -1.22      1.22 o 
 -10  10  11       26.34       29.39      4.93 o 
  -9  10  11      113.90      116.40      4.18 o 
  -8  10  11        2.21        0.80      1.73 o 
  -7  10  11        0.21       -0.89      1.12 o 
  -6  10  11      101.15       99.18      3.56 o 
  -5  10  11       16.10       15.33      1.74 o 
  -4  10  11        1.84        1.27      1.07 o 
  -3  10  11      189.61      187.39      4.46 o 
  -2  10  11      191.00      187.27      4.85 o 
  -1  10  11      157.93      165.56      3.81 o 
   0  10  11        0.17        0.00      1.25 o 
   1  10  11       73.28       73.34      3.24 o 
   2  10  11       32.07       40.41      2.28 o 
   3  10  11        6.93        8.96      1.29 o 
   4  10  11       11.29       12.72      1.44 o 
   5  10  11       19.59       20.34      1.76 o 
   6  10  11        0.05        1.15      1.21 o 
   7  10  11        9.85        7.45      2.66 o 
   8  10  11        3.54       -1.41      2.21 o 
   9  10  11       30.80       31.30      4.72 o 
 -16  11  11       54.42       58.39      4.62 o 
 -15  11  11       16.99       18.85      5.99 o 
 -14  11  11       36.14       40.46      9.48 o 
 -13  11  11       74.53       82.72      4.58 o 
 -12  11  11       35.78       30.14      4.46 o 
 -11  11  11       15.85       15.80      3.34 o 
 -10  11  11       24.66       24.22      2.47 o 
  -9  11  11        7.19        5.00      1.60 o 
  -8  11  11      127.25      126.13      4.36 o 
  -7  11  11      160.67      162.29      4.83 o 
  -6  11  11        4.78        1.98      1.32 o 
  -5  11  11        2.73        4.94      2.02 o 
  -4  11  11        0.45        1.11      1.12 o 
  -3  11  11       85.20       96.96      3.93 o 
  -2  11  11      194.25      196.08      7.04 o 
  -1  11  11        0.05       -1.71      1.71 o 
   0  11  11       36.95       33.80      3.50 o 
   1  11  11       65.77       62.64      4.32 o 
   2  11  11        0.14        0.88      1.95 o 
   3  11  11      337.79      349.10      6.93 o 
   4  11  11        2.45        4.03      1.44 o 
   5  11  11        6.07        7.33      1.74 o 
   6  11  11      169.92      166.50      5.28 o 
   7  11  11       14.87       14.91      2.25 o 
 -14  12  11      154.91      175.58      6.73 o 
 -13  12  11      134.34      140.88      5.98 o 
 -12  12  11      204.87      227.09      7.43 o 
 -11  12  11       46.40       42.94      4.46 o 
 -10  12  11      106.45      110.87      4.51 o 
  -9  12  11        8.93        9.51      1.89 o 
  -8  12  11      132.77      130.11      4.53 o 
  -7  12  11       76.33       73.31      3.47 o 
  -6  12  11       80.39       84.76      3.54 o 
  -5  12  11       22.13       22.22      2.33 o 
  -4  12  11      212.62      222.36      6.01 o 
  -3  12  11       30.86       30.46      3.52 o 
  -2  12  11       41.14       39.15      4.00 o 
  -1  12  11      133.63      139.38      6.18 o 
   0  12  11       12.88       10.38      2.63 o 
   1  12  11      176.27      189.31     13.53 o 
   2  12  11       41.24       36.50      4.63 o 
   3  12  11       56.56       58.93      5.51 o 
   4  12  11        2.43        1.81      3.16 o 
   5  12  11       77.49       84.47      3.68 o 
   6  12  11      128.65      135.43      4.83 o 
 -12  13  11       12.00       16.10      2.76 o 
 -11  13  11       93.42       95.74      4.82 o 
 -10  13  11       12.22       17.95      2.63 o 
  -9  13  11      125.00      135.42      7.06 o 
  -8  13  11       32.94       31.66      3.03 o 
  -7  13  11       78.12       75.38      3.89 o 
  -6  13  11        5.32        4.34      1.68 o 
  -5  13  11       30.03       34.33      2.76 o 
  -4  13  11       49.78       51.31      2.97 o 
  -3  13  11       69.90       69.09      3.50 o 
  -2  13  11        5.19        5.01      3.01 o 
  -1  13  11       19.31       22.02      4.03 o 
   0  13  11        0.92        4.48      3.04 o 
   1  13  11        9.22       14.46      3.60 o 
   2  13  11      371.08      391.73     13.85 o 
   3  13  11       28.13       28.15      4.44 o 
   4  13  11        3.03        3.95      3.02 o 
 -10  14  11      104.55      109.89      5.20 o 
  -9  14  11        2.47        0.76      1.77 o 
  -8  14  11        0.21       -0.56      2.30 o 
  -7  14  11       28.46       27.75      2.90 o 
  -6  14  11       12.44       16.87      3.91 o 
  -5  14  11        9.74        9.64      1.98 o 
  -4  14  11       15.04       13.54      1.97 o 
  -3  14  11      124.13      139.51      4.72 o 
  -2  14  11        0.12       -2.53      2.53 o 
  -1  14  11       39.49       44.23      5.32 o 
   0  14  11        9.62       10.62      3.53 o 
   1  14  11        6.46        3.22      3.08 o 
 -21   0  12        0.47       -0.96      2.85 o 
 -20   0  12        8.25        6.08      3.17 o 
 -19   0  12       28.67       24.39      4.42 o 
 -18   0  12       64.25       60.48      6.08 o 
 -17   0  12      134.26      150.21      8.23 o 
 -16   0  12       45.57       39.09      4.84 o 
 -15   0  12      159.36      122.95      7.09 o 
 -14   0  12        3.38        3.82      1.75 o 
 -13   0  12       29.88       25.85      2.80 o 
 -12   0  12       55.85       70.01      4.82 o 
 -11   0  12       58.73       54.98      4.16 o 
 -10   0  12      268.41      247.00      6.96 o 
  -9   0  12      766.50      742.79     14.50 o 
  -8   0  12       81.34      103.77      4.12 o 
  -7   0  12       20.62       12.07      2.84 o 
  -6   0  12      294.87      307.59     10.07 o 
  -5   0  12      153.34      139.80      5.13 o 
  -4   0  12      592.09      532.96     11.82 o 
  -3   0  12     4956.39     4776.91     75.31 o 
  -2   0  12      204.57      184.65      6.23 o 
  -1   0  12       91.36       77.84      4.12 o 
   0   0  12      280.48      262.75      7.90 o 
   1   0  12      610.66      614.35     13.96 o 
   2   0  12      113.33      106.65      5.09 o 
   3   0  12        4.42        4.71      2.18 o 
   4   0  12      245.22      268.33      8.75 o 
   5   0  12       31.04       16.84      2.81 o 
   6   0  12        1.61        2.20      1.95 o 
   7   0  12        8.63       10.76      2.68 o 
   8   0  12      313.37      325.45     25.50 o 
   9   0  12       97.53      106.60      6.36 o 
  10   0  12        4.51        8.10      3.16 o 
  11   0  12        2.66        0.28      3.42 o 
  12   0  12       90.36       81.51      9.33 o 
 -21   1  12       66.64       71.95      4.77 o 
 -20   1  12       48.28       47.44      3.94 o 
 -19   1  12       23.16       24.69      3.08 o 
 -18   1  12      141.61      143.68     17.61 o 
 -17   1  12       29.13       25.29      3.83 o 
 -16   1  12       14.43       14.82      2.48 o 
 -15   1  12        1.30        2.97      1.47 o 
 -14   1  12        6.30        6.70      1.56 o 
 -13   1  12       80.23       76.06      3.27 o 
 -12   1  12        0.09        1.56      0.92 o 
 -11   1  12       81.28       83.70      2.52 o 
 -10   1  12      401.55      375.13      6.39 o 
  -9   1  12        0.20       -0.58      0.99 o 
  -8   1  12      586.77      558.10      9.70 o 
  -7   1  12        9.41        9.31      1.22 o 
  -6   1  12       76.22       58.03      2.34 o 
  -5   1  12      804.86      783.36      9.65 o 
  -4   1  12      346.04      343.24      5.36 o 
  -3   1  12      205.63      211.11      4.69 o 
  -2   1  12       92.40       92.72      3.10 o 
  -1   1  12      251.96      238.99      6.04 o 
   0   1  12      638.11      618.92      9.77 o 
   1   1  12        0.97        1.73      1.07 o 
   2   1  12      353.12      335.35      6.73 o 
   3   1  12       78.53       85.50      3.33 o 
   4   1  12       29.92       29.82      2.41 o 
   5   1  12      151.43      155.67      4.73 o 
   6   1  12        4.06        2.81      1.40 o 
   7   1  12        0.39        0.52      1.39 o 
   8   1  12       19.42       17.33      2.27 o 
   9   1  12       18.30       18.86      2.47 o 
  10   1  12      223.65      230.64      6.76 o 
  11   1  12       17.48       13.85      4.70 o 
  12   1  12        0.19       -0.56      1.80 o 
 -21   2  12       47.24       51.37      5.55 o 
 -20   2  12       14.35       14.32      2.68 o 
 -19   2  12       79.97       90.45      4.78 o 
 -18   2  12      169.79      163.17      6.12 o 
 -17   2  12       43.51       40.27      3.51 o 
 -16   2  12        1.84       -1.07      1.58 o 
 -15   2  12        2.77        2.02      1.37 o 
 -14   2  12      263.75      268.58      6.35 o 
 -13   2  12      285.02      282.78      6.37 o 
 -12   2  12       33.43       30.20      1.96 o 
 -11   2  12       94.76       89.50      2.96 o 
 -10   2  12        3.95        2.85      1.20 o 
  -9   2  12       47.13       57.22      2.84 o 
  -8   2  12     1165.99     1079.60     14.06 o 
  -7   2  12        1.44        5.54      1.27 o 
  -6   2  12      130.13      124.49      3.33 o 
  -5   2  12        4.69        4.41      1.15 o 
  -4   2  12      689.03      652.62      8.47 o 
  -3   2  12     2273.37     2186.38     23.01 o 
  -2   2  12       46.04       46.31      2.14 o 
  -1   2  12       71.74       68.47      2.36 o 
   0   2  12       11.10       12.87      2.40 o 
   1   2  12       25.09       21.84      1.78 o 
   2   2  12      825.63      816.61     10.66 o 
   3   2  12       22.36       20.60      2.84 o 
   4   2  12        4.38        3.11      1.09 o 
   5   2  12       11.73       10.35      1.57 o 
   6   2  12      120.44      130.07      4.12 o 
   7   2  12        7.50       11.15      2.24 o 
   8   2  12        5.50        7.88      1.79 o 
   9   2  12     1138.35     1204.61     15.89 o 
  10   2  12        0.00        0.89      1.80 o 
  11   2  12        0.42       -1.99      1.99 o 
  12   2  12       37.23       40.94      4.41 o 
 -21   3  12        1.79       -0.45      3.06 o 
 -20   3  12       69.39       78.15      9.64 o 
 -19   3  12      151.27      157.74     12.90 o 
 -18   3  12        5.68        3.11      1.98 o 
 -17   3  12        0.28        1.36      1.53 o 
 -16   3  12       13.34       13.07      2.03 o 
 -15   3  12       74.94       74.99      2.68 o 
 -14   3  12       84.36       83.89      2.67 o 
 -13   3  12       17.75       17.65      1.64 o 
 -12   3  12       46.54       35.63      2.02 o 
 -11   3  12        1.45        1.07      1.12 o 
 -10   3  12       78.91       86.53      3.61 o 
  -9   3  12      234.50      226.45      4.79 o 
  -8   3  12      349.32      351.79      6.26 o 
  -7   3  12       32.75       33.66      2.04 o 
  -6   3  12      298.88      293.71      5.49 o 
  -5   3  12      175.59      179.24      4.09 o 
  -4   3  12        0.27        1.54      0.82 o 
  -3   3  12      117.48      103.24      2.77 o 
  -2   3  12       28.63       28.40      2.33 o 
  -1   3  12       43.38       37.16      1.98 o 
   0   3  12      309.28      286.55     10.54 o 
   1   3  12       59.38       59.79      2.63 o 
   2   3  12      232.41      220.15      6.40 o 
   3   3  12      116.99      112.10      3.53 o 
   4   3  12        4.97        9.51      1.52 o 
   5   3  12      117.88      127.45      4.01 o 
   6   3  12        7.22        7.27      1.51 o 
   7   3  12       72.02       81.09      3.68 o 
   8   3  12        1.56        3.28      1.52 o 
   9   3  12       46.93       55.85      5.77 o 
  10   3  12       65.65       58.92      4.72 o 
  11   3  12        3.85        3.40      2.26 o 
  12   3  12       27.35       36.41      4.12 o 
 -21   4  12      150.81      150.88      9.12 o 
 -20   4  12       97.82      116.12      8.05 o 
 -19   4  12        9.79       10.32      2.42 o 
 -18   4  12        9.57       10.35      1.76 o 
 -17   4  12        6.36        7.47      1.44 o 
 -16   4  12        5.37        4.11      1.27 o 
 -15   4  12       28.34       27.18      2.22 o 
 -14   4  12      310.45      322.30      8.82 o 
 -13   4  12       22.75       25.68      2.03 o 
 -12   4  12        5.30        1.53      1.04 o 
 -11   4  12      120.89      114.86      3.41 o 
 -10   4  12        5.50        7.25      1.00 o 
  -9   4  12        4.70        4.58      0.97 o 
  -8   4  12      145.91      110.29      2.81 o 
  -7   4  12       51.14       45.32      1.79 o 
  -6   4  12       44.92       46.51      2.32 o 
  -5   4  12      134.74      130.73      6.90 o 
  -4   4  12      141.88      157.83      5.02 o 
  -3   4  12       34.95       30.22      1.76 o 
  -2   4  12       23.11       20.53      1.69 o 
  -1   4  12      340.43      335.00      6.15 o 
   0   4  12      158.22      156.41      3.94 o 
   1   4  12       15.40       15.42      1.60 o 
   2   4  12       49.23       56.72      2.65 o 
   3   4  12       74.26       61.15      2.82 o 
   4   4  12        5.55        5.33      1.52 o 
   5   4  12       43.66       43.33      2.72 o 
   6   4  12       43.07       49.43      3.35 o 
   7   4  12       33.32       26.20      2.67 o 
   8   4  12        1.90        1.07      1.57 o 
   9   4  12      813.86      829.07     17.20 o 
  10   4  12       18.17       19.39      3.10 o 
  11   4  12       24.69       22.06      3.39 o 
  12   4  12       32.03       33.09      5.72 o 
 -20   5  12        2.93        0.43      2.57 o 
 -19   5  12        8.72       12.37      2.32 o 
 -18   5  12      336.65      352.31     13.61 o 
 -17   5  12       56.48       63.55      2.82 o 
 -16   5  12       35.06       32.01      2.47 o 
 -15   5  12      210.29      221.31      5.46 o 
 -14   5  12       22.24       19.97      1.96 o 
 -13   5  12       23.33       24.19      2.77 o 
 -12   5  12        0.93       -1.02      1.02 o 
 -11   5  12        1.65        2.03      1.09 o 
 -10   5  12      126.01      123.15      3.24 o 
  -9   5  12       96.82       97.37      2.56 o 
  -8   5  12      189.61      174.65      3.79 o 
  -7   5  12      516.68      452.10      6.94 o 
  -6   5  12       11.03       11.76      1.24 o 
  -5   5  12      333.67      288.98      8.54 o 
  -4   5  12       18.84       28.37      2.74 o 
  -3   5  12      169.68      169.14      3.48 o 
  -2   5  12      128.08      119.63      3.37 o 
  -1   5  12       41.88       37.61      2.11 o 
   0   5  12        0.86        0.84      0.94 o 
   1   5  12       47.97       58.27      3.28 o 
   2   5  12      100.12      106.74      4.36 o 
   3   5  12        0.03        1.37      1.21 o 
   4   5  12       96.48       84.29      3.69 o 
   5   5  12       40.61       40.34      2.94 o 
   6   5  12       26.25       26.15      2.16 o 
   7   5  12        2.83        3.36      1.34 o 
   8   5  12       53.92       56.94      3.23 o 
   9   5  12      103.96      100.43      4.37 o 
  10   5  12       73.26       78.91      4.25 o 
  11   5  12        0.31       -0.66      1.55 o 
 -20   6  12        0.05       -0.90      1.85 o 
 -19   6  12      140.20      148.45      5.81 o 
 -18   6  12       46.11       47.19      3.85 o 
 -17   6  12       13.93       17.56      2.73 o 
 -16   6  12      125.51      124.26      4.05 o 
 -15   6  12        3.69        5.77      2.54 o 
 -14   6  12       24.26       25.30      4.47 o 
 -13   6  12       19.25       17.65      2.25 o 
 -12   6  12      118.24      122.73      5.37 o 
 -11   6  12       82.83       77.74      2.77 o 
 -10   6  12        1.87        1.84      1.01 o 
  -9   6  12      133.93      131.14      3.50 o 
  -8   6  12       70.59       56.92      2.67 o 
  -7   6  12        4.92        2.81      0.98 o 
  -6   6  12      379.02      366.05      6.52 o 
  -5   6  12        1.06        1.37      0.89 o 
  -4   6  12       33.55       36.99      1.87 o 
  -3   6  12        0.53        0.25      0.80 o 
  -2   6  12      243.32      224.14      4.23 o 
  -1   6  12       19.81       19.98      1.43 o 
   0   6  12       37.37       31.20      2.25 o 
   1   6  12      262.66      248.71      5.87 o 
   2   6  12       55.90       56.62      4.67 o 
   3   6  12      210.05      222.68      5.76 o 
   4   6  12       19.46       17.77      2.31 o 
   5   6  12       18.84       21.44      2.43 o 
   6   6  12        0.07        0.21      1.14 o 
   7   6  12       31.59       29.90      2.35 o 
   8   6  12        9.49        9.16      1.70 o 
   9   6  12        0.45       -1.31      1.31 o 
  10   6  12        2.77        3.28      1.69 o 
  11   6  12        6.41        6.52      1.97 o 
 -19   7  12      101.73      100.94      4.45 o 
 -18   7  12      196.80      197.56      7.11 o 
 -17   7  12       24.90       26.11      3.11 o 
 -16   7  12        6.69        5.40      2.12 o 
 -15   7  12        0.05       -0.49      1.58 o 
 -14   7  12        2.76        1.76      1.31 o 
 -13   7  12       68.34       75.16      3.47 o 
 -12   7  12      232.57      242.40      5.06 o 
 -11   7  12       55.96       57.73      2.57 o 
 -10   7  12       50.66       50.77      2.45 o 
  -9   7  12        9.70        9.94      1.36 o 
  -8   7  12      298.12      296.02      5.45 o 
  -7   7  12       18.52       13.07      1.28 o 
  -6   7  12       46.90       51.35      3.45 o 
  -5   7  12        3.60        1.88      0.96 o 
  -4   7  12      111.11      111.90      2.94 o 
  -3   7  12       10.63       12.57      1.46 o 
  -2   7  12      299.91      294.01      5.75 o 
  -1   7  12       20.88       21.35      1.52 o 
   0   7  12        3.78        4.48      1.12 o 
   1   7  12      239.62      229.15      4.42 o 
   2   7  12       59.35       68.70      4.72 o 
   3   7  12      101.60       96.95      3.78 o 
   4   7  12       23.56       24.42      1.90 o 
   5   7  12       70.24       71.27      2.88 o 
   6   7  12       18.61       16.21      1.81 o 
   7   7  12        1.70        3.45      1.37 o 
   8   7  12       39.10       38.57      2.91 o 
   9   7  12        0.10        1.04      1.51 o 
  10   7  12        1.99        1.55      1.63 o 
 -18   8  12        1.55        0.88      2.65 o 
 -17   8  12       54.87       56.63      4.38 o 
 -16   8  12       12.15       13.44      2.87 o 
 -15   8  12       72.65       74.59      4.44 o 
 -14   8  12      157.19      149.57      5.78 o 
 -13   8  12       28.03       34.44      5.47 o 
 -12   8  12      386.46      386.52      8.32 o 
 -11   8  12        0.24        0.41      1.17 o 
 -10   8  12        0.52        2.41      1.10 o 
  -9   8  12      126.11      142.95      3.68 o 
  -8   8  12       60.53       62.34      2.50 o 
  -7   8  12       15.56       16.66      1.56 o 
  -6   8  12        7.33        9.07      1.13 o 
  -5   8  12        0.71        0.69      0.92 o 
  -4   8  12       22.58       20.39      1.68 o 
  -3   8  12        8.50        8.69      1.16 o 
  -2   8  12       85.89       91.76      2.84 o 
  -1   8  12       76.65       72.06      2.97 o 
   0   8  12       48.93       44.57      2.01 o 
   1   8  12        2.00        1.18      0.93 o 
   2   8  12      224.37      236.22      4.63 o 
   3   8  12       17.74       19.82      2.44 o 
   4   8  12        6.20        5.81      1.25 o 
   5   8  12        0.01        1.00      1.10 o 
   6   8  12        3.17        2.20      1.27 o 
   7   8  12        7.04        5.96      1.69 o 
   8   8  12       27.60       28.16      2.58 o 
   9   8  12        6.33        5.43      2.20 o 
 -18   9  12       39.44       34.27      4.78 o 
 -17   9  12        6.13        3.25      2.18 o 
 -16   9  12      112.85      119.33      6.35 o 
 -15   9  12      213.13      221.79      7.44 o 
 -14   9  12       76.57       85.98      4.69 o 
 -13   9  12        0.01       -0.27      1.37 o 
 -12   9  12      113.46      120.77      4.64 o 
 -11   9  12       90.26       98.74      7.32 o 
 -10   9  12      221.37      218.20      5.82 o 
  -9   9  12        0.35        0.24      1.20 o 
  -8   9  12       39.16       32.80      2.03 o 
  -7   9  12       27.04       29.74      1.93 o 
  -6   9  12      385.74      376.71      6.34 o 
  -5   9  12        6.93        5.49      1.17 o 
  -4   9  12      148.23      143.23      3.08 o 
  -3   9  12      108.87      110.14      5.02 o 
  -2   9  12      163.64      159.50      5.17 o 
  -1   9  12       19.00       18.53      1.45 o 
   0   9  12      102.72      105.79      2.92 o 
   1   9  12        2.06        0.96      1.00 o 
   2   9  12      116.87      119.14      3.19 o 
   3   9  12        4.54        3.15      1.12 o 
   4   9  12       51.73       50.91      2.34 o 
   5   9  12       53.00       60.50      3.01 o 
   6   9  12       50.81       47.77      3.53 o 
   7   9  12       65.78       61.26      4.10 o 
   8   9  12        0.02       -0.47      1.68 o 
 -16  10  12       14.50       14.84      2.79 o 
 -15  10  12      123.06      131.06      5.79 o 
 -14  10  12        7.13        8.34      2.25 o 
 -13  10  12       97.87       92.82      4.71 o 
 -12  10  12       35.59       41.28      4.45 o 
 -11  10  12      268.23      270.60      6.86 o 
 -10  10  12        0.04       -0.77      1.64 o 
  -9  10  12       62.67       65.98      3.33 o 
  -8  10  12        3.23        2.58      1.41 o 
  -7  10  12      118.45      113.51      5.77 o 
  -6  10  12        1.68        1.52      1.21 o 
  -5  10  12      313.70      306.99     10.43 o 
  -4  10  12       66.21       66.94      3.44 o 
  -3  10  12      265.52      269.25      4.88 o 
  -2  10  12      371.18      367.06      5.29 o 
  -1  10  12      123.10      126.57      6.43 o 
   0  10  12      236.73      236.50      5.82 o 
   1  10  12       25.44       27.88      1.70 o 
   2  10  12        1.36        2.74      1.06 o 
   3  10  12      113.38      121.18      3.26 o 
   4  10  12        4.63        4.68      1.10 o 
   5  10  12        3.66        4.99      1.73 o 
   6  10  12      140.10      158.33      5.43 o 
   7  10  12       58.02       67.01      5.45 o 
 -15  11  12        0.40        2.34      1.99 o 
 -14  11  12      136.89      134.91      8.72 o 
 -13  11  12       18.51       15.33      2.59 o 
 -12  11  12       44.27       42.04      3.22 o 
 -11  11  12       17.30       20.49      2.81 o 
 -10  11  12       19.67       20.34      2.36 o 
  -9  11  12        0.39        0.41      1.42 o 
  -8  11  12       69.37       61.76      3.22 o 
  -7  11  12       38.77       44.03      2.91 o 
  -6  11  12       93.19       90.97      5.12 o 
  -5  11  12       43.69       39.77      2.59 o 
  -4  11  12      292.82      300.21      6.41 o 
  -3  11  12       94.98      103.39      3.36 o 
  -2  11  12        4.42        5.45      2.93 o 
  -1  11  12        7.41        5.35      2.24 o 
   0  11  12       14.91       14.99      2.79 o 
   1  11  12      375.40      388.18     10.54 o 
   2  11  12       51.95       57.40      5.19 o 
   3  11  12       30.80       35.49      2.36 o 
   4  11  12        3.23        4.05      1.18 o 
   5  11  12        4.23        4.94      2.60 o 
   6  11  12       84.38       92.45      5.70 o 
 -13  12  12        7.33        3.68      2.11 o 
 -12  12  12       97.40      107.86      5.14 o 
 -11  12  12        0.02        0.98      1.74 o 
 -10  12  12       39.58       38.35      3.36 o 
  -9  12  12        9.92       13.69      2.33 o 
  -8  12  12        0.81       -0.85      2.07 o 
  -7  12  12       43.00       34.15      3.10 o 
  -6  12  12      139.28      130.71      4.32 o 
  -5  12  12       68.92       76.02      3.29 o 
  -4  12  12       32.58       29.54      2.21 o 
  -3  12  12       15.51       14.11      1.61 o 
  -2  12  12       93.78      107.36      6.66 o 
  -1  12  12        5.01        5.39      2.88 o 
   0  12  12       13.78       14.30      3.48 o 
   1  12  12       10.93       12.61      3.31 o 
   2  12  12      123.25      136.15      7.32 o 
   3  12  12       22.97       24.84      3.98 o 
   4  12  12       32.95       28.11      4.10 o 
 -11  13  12        7.59        8.21      2.23 o 
 -10  13  12       34.25       35.89      3.40 o 
  -9  13  12        4.55        1.75      1.80 o 
  -8  13  12       13.08       14.84      3.87 o 
  -7  13  12       28.85       23.36      2.60 o 
  -6  13  12       27.79       26.14      2.61 o 
  -5  13  12       24.32       25.83      3.46 o 
  -4  13  12      120.41      131.54      4.40 o 
  -3  13  12      175.01      183.05      8.97 o 
  -2  13  12        2.85        7.62      3.19 o 
  -1  13  12       55.33       58.56      5.75 o 
   0  13  12       35.86       44.35      5.19 o 
   1  13  12       98.14      109.61      6.90 o 
   2  13  12        3.99        2.22      2.97 o 
  -8  14  12        0.35       -1.49      2.56 o 
  -7  14  12       29.15       27.82      2.84 o 
  -6  14  12       25.35       24.23      2.63 o 
  -5  14  12        3.53        6.30      1.77 o 
  -4  14  12        0.08        1.08      2.27 o 
  -3  14  12       65.32       67.14      6.36 o 
  -2  14  12        6.14        6.97      3.35 o 
  -1  14  12        9.42        4.72      3.10 o 
 -21   1  13       59.45       56.93      4.35 o 
 -20   1  13       32.44       34.87      3.63 o 
 -19   1  13      181.90      161.42      6.32 o 
 -18   1  13       27.24       28.62      3.20 o 
 -17   1  13      124.52      121.63      5.41 o 
 -16   1  13       77.18       77.01      4.32 o 
 -15   1  13      424.35      421.85     16.58 o 
 -14   1  13      154.92      154.55      4.80 o 
 -13   1  13       21.57       18.96      1.62 o 
 -12   1  13        2.49        4.25      0.96 o 
 -11   1  13      216.25      189.33      4.42 o 
 -10   1  13      608.62      533.78      9.85 o 
  -9   1  13      522.15      486.33     10.98 o 
  -8   1  13      131.33      119.38      3.99 o 
  -7   1  13      376.97      365.44      7.36 o 
  -6   1  13      549.87      549.50      9.08 o 
  -5   1  13      336.51      336.90      6.28 o 
  -4   1  13       44.06       41.96      2.41 o 
  -3   1  13        1.46        2.38      1.11 o 
  -2   1  13       87.00       94.93      3.28 o 
  -1   1  13       13.08       12.94      1.60 o 
   0   1  13      115.45      110.41      3.67 o 
   1   1  13       49.50       55.92      3.06 o 
   2   1  13       32.62       32.10      2.43 o 
   3   1  13       14.07       16.42      2.51 o 
   4   1  13      182.79      186.26      5.91 o 
   5   1  13      191.31      201.57      5.62 o 
   6   1  13      118.72      125.19      5.19 o 
   7   1  13       24.01       26.83      2.70 o 
   8   1  13       42.01       41.62      4.38 o 
   9   1  13      928.63      944.88     21.50 o 
  10   1  13      180.11      195.47      8.60 o 
  11   1  13       38.28       39.89      4.85 o 
 -21   2  13      104.83      112.52     12.50 o 
 -20   2  13        4.61        3.29      2.17 o 
 -19   2  13       87.42       87.62      4.95 o 
 -18   2  13      159.93      142.62      5.89 o 
 -17   2  13       37.93       40.82      3.62 o 
 -16   2  13        0.01       -0.56      1.41 o 
 -15   2  13       59.35       63.27      3.45 o 
 -14   2  13       51.79       50.12      3.08 o 
 -13   2  13       17.21       17.04      1.67 o 
 -12   2  13      105.47      102.27      5.12 o 
 -11   2  13       68.38       67.96      2.78 o 
 -10   2  13        6.14        0.72      1.17 o 
  -9   2  13       59.03       52.09      3.05 o 
  -8   2  13      924.21      825.43     13.32 o 
  -7   2  13      975.21      911.74     12.46 o 
  -6   2  13        0.95        1.67      1.01 o 
  -5   2  13      187.57      167.26      4.11 o 
  -4   2  13       96.72       99.81      4.22 o 
  -3   2  13      676.20      691.12      9.16 o 
  -2   2  13        1.74        0.62      0.88 o 
  -1   2  13        0.34       -0.80      0.80 o 
   0   2  13      222.36      212.31      4.43 o 
   1   2  13        5.94        6.38      1.20 o 
   2   2  13      168.55      160.27      3.94 o 
   3   2  13       71.29       75.54      2.91 o 
   4   2  13       18.78       24.33      2.71 o 
   5   2  13      124.43      124.86      5.14 o 
   6   2  13       27.81       31.96      2.34 o 
   7   2  13       44.87       44.27      2.77 o 
   8   2  13       69.70       77.05      3.68 o 
   9   2  13       47.36       53.47      6.35 o 
  10   2  13       66.79       75.88      5.13 o 
  11   2  13        2.11        0.90      2.19 o 
 -21   3  13        4.58        3.27      2.30 o 
 -20   3  13       31.21       34.37      3.53 o 
 -19   3  13        6.87        9.50      2.52 o 
 -18   3  13       36.51       40.06      3.66 o 
 -17   3  13       81.53       81.68      3.82 o 
 -16   3  13      239.17      241.73      6.35 o 
 -15   3  13       40.19       38.55      2.86 o 
 -14   3  13        2.20        1.85      1.71 o 
 -13   3  13      101.66      108.51      4.92 o 
 -12   3  13      160.67      142.89      5.55 o 
 -11   3  13       11.83        9.13      1.76 o 
 -10   3  13      157.59      142.13      5.26 o 
  -9   3  13        2.02        0.34      1.10 o 
  -8   3  13      271.30      255.08      5.28 o 
  -7   3  13      186.99      162.77      4.06 o 
  -6   3  13       80.49       69.71      2.67 o 
  -5   3  13       35.76       39.83      2.27 o 
  -4   3  13      111.16       99.65      3.16 o 
  -3   3  13        5.36        6.37      1.12 o 
  -2   3  13        0.27        2.66      1.46 o 
  -1   3  13      252.65      241.37      4.70 o 
   0   3  13       97.74      107.12      3.10 o 
   1   3  13       55.78       53.66      3.65 o 
   2   3  13      143.10      143.38      3.75 o 
   3   3  13       64.48       66.08      3.62 o 
   4   3  13       56.68       56.37      2.99 o 
   5   3  13      112.29      107.01      3.82 o 
   6   3  13      241.07      254.05      6.17 o 
   7   3  13        8.26        6.53      1.74 o 
   8   3  13       80.60       82.83      4.15 o 
   9   3  13        9.50        6.67      4.28 o 
  10   3  13        2.84        1.26      2.82 o 
  11   3  13       91.17       88.81      5.72 o 
 -20   4  13        1.82       -1.07      1.97 o 
 -19   4  13        0.03        0.14      1.97 o 
 -18   4  13       48.73       55.83      4.16 o 
 -17   4  13      200.41      195.46      5.76 o 
 -16   4  13       77.78       71.96      3.76 o 
 -15   4  13        0.01       -0.94      1.59 o 
 -14   4  13       73.65       67.04      5.84 o 
 -13   4  13        1.79        1.40      1.58 o 
 -12   4  13      208.11      199.63     15.23 o 
 -11   4  13        2.81        1.99      1.47 o 
 -10   4  13        8.84       11.27      2.31 o 
  -9   4  13      239.74      237.33      5.83 o 
  -8   4  13       38.38       30.79      2.38 o 
  -7   4  13       10.18       11.10      2.05 o 
  -6   4  13      635.91      602.83     10.49 o 
  -5   4  13       97.84       83.85      5.80 o 
  -4   4  13      800.18      762.45     11.77 o 
  -3   4  13        4.49        7.95      1.34 o 
  -2   4  13        6.33        4.12      1.07 o 
  -1   4  13        3.73        4.53      1.06 o 
   0   4  13        5.47        3.87      1.22 o 
   1   4  13       79.82       75.25      3.01 o 
   2   4  13      110.25      105.68      3.54 o 
   3   4  13        6.17        4.33      1.36 o 
   4   4  13       79.32       75.07      3.35 o 
   5   4  13      450.00      495.68     10.23 o 
   6   4  13        0.27        1.01      1.83 o 
   7   4  13      405.38      422.76      9.67 o 
   8   4  13       45.49       49.47      6.34 o 
   9   4  13       54.70       55.64      4.61 o 
  10   4  13        2.99        1.17      3.13 o 
 -20   5  13       61.85       55.96      6.53 o 
 -19   5  13        4.68        6.83      3.65 o 
 -18   5  13      119.46      129.57      4.68 o 
 -17   5  13        0.71       -0.58      1.26 o 
 -16   5  13       12.33       15.72      1.90 o 
 -15   5  13      140.14      147.47      4.38 o 
 -14   5  13       38.63       44.00      2.66 o 
 -13   5  13       29.68       26.82      2.12 o 
 -12   5  13        6.70        7.18      2.33 o 
 -11   5  13       47.81       50.43      3.62 o 
 -10   5  13        0.67        0.60      0.82 o 
  -9   5  13        4.65        4.73      0.98 o 
  -8   5  13       10.81       10.30      1.37 o 
  -7   5  13       75.49       80.29      2.46 o 
  -6   5  13      373.83      339.67      9.41 o 
  -5   5  13      303.75      282.03      6.35 o 
  -4   5  13        4.80        7.57      1.44 o 
  -3   5  13      356.86      334.25      7.54 o 
  -2   5  13       25.69       22.04      2.08 o 
  -1   5  13      112.52      109.16      3.95 o 
   0   5  13       74.62       64.20      3.09 o 
   1   5  13      141.47      142.17      4.52 o 
   2   5  13        5.43        6.94      1.61 o 
   3   5  13      111.72      108.98      4.14 o 
   4   5  13        0.00       -0.19      1.32 o 
   5   5  13        0.51        0.70      1.47 o 
   6   5  13        7.27        7.80      1.94 o 
   7   5  13       35.29       36.11      4.35 o 
   8   5  13       17.01       17.84      2.96 o 
   9   5  13        6.51        5.44      2.29 o 
  10   5  13        0.41        0.55      2.02 o 
 -19   6  13       13.75       17.71      2.30 o 
 -18   6  13       68.34       82.55      5.29 o 
 -17   6  13       28.27       32.04      3.24 o 
 -16   6  13       32.25       32.35      2.61 o 
 -15   6  13        0.22       -0.51      1.99 o 
 -14   6  13        0.60        0.08      1.19 o 
 -13   6  13       23.71       27.89      2.25 o 
 -12   6  13        9.92       10.45      1.61 o 
 -11   6  13       68.98       71.67      3.41 o 
 -10   6  13      229.68      224.71      4.71 o 
  -9   6  13       73.04       71.23      2.37 o 
  -8   6  13      124.90      121.21      2.93 o 
  -7   6  13      142.36      142.99      4.65 o 
  -6   6  13      443.45      430.24      9.25 o 
  -5   6  13      220.07      223.16      5.96 o 
  -4   6  13       45.98       49.57      2.41 o 
  -3   6  13      218.11      199.23      5.33 o 
  -2   6  13       10.43       12.67      1.92 o 
  -1   6  13        0.12       -0.50      1.10 o 
   0   6  13      130.94      144.22      4.47 o 
   1   6  13       45.82       48.87      2.91 o 
   2   6  13      375.95      393.24     10.02 o 
   3   6  13       28.20       23.14      2.33 o 
   4   6  13       42.24       39.99      2.98 o 
   5   6  13      547.19      570.21     11.25 o 
   6   6  13      254.49      278.63      7.33 o 
   7   6  13       36.26       35.78      3.56 o 
   8   6  13        9.92        6.27      2.25 o 
   9   6  13       14.30       17.73      2.96 o 
 -19   7  13      139.79      147.22      7.81 o 
 -18   7  13      115.22      122.90      5.58 o 
 -17   7  13        2.34        0.99      2.46 o 
 -16   7  13        0.04        0.66      1.64 o 
 -15   7  13        6.33        4.66      1.97 o 
 -14   7  13       45.01       51.64      3.90 o 
 -13   7  13        5.31        6.96      1.55 o 
 -12   7  13       41.07       42.33      2.61 o 
 -11   7  13       60.06       55.50      2.64 o 
 -10   7  13      107.76      106.02      3.26 o 
  -9   7  13       86.44       88.57      2.93 o 
  -8   7  13       48.90       45.82      2.20 o 
  -7   7  13      111.23      118.74      2.94 o 
  -6   7  13      996.97      967.94     12.74 o 
  -5   7  13      149.90      157.18      3.67 o 
  -4   7  13        0.58       -0.50      0.85 o 
  -3   7  13        2.91        2.45      1.07 o 
  -2   7  13       41.45       42.66      2.61 o 
  -1   7  13        2.64        1.12      1.23 o 
   0   7  13      298.66      321.97      7.03 o 
   1   7  13       17.22       19.69      2.08 o 
   2   7  13       97.13       98.69      3.91 o 
   3   7  13        1.14        1.39      1.31 o 
   4   7  13       49.49       46.03      3.16 o 
   5   7  13       13.73       13.62      2.10 o 
   6   7  13       16.07       19.68      2.70 o 
   7   7  13       12.09       11.42      4.88 o 
   8   7  13       23.77       27.24      3.28 o 
   9   7  13        4.71        5.63      2.22 o 
 -18   8  13        0.28        0.42      1.98 o 
 -17   8  13        0.00        0.82      2.88 o 
 -16   8  13       47.83       43.27      4.33 o 
 -15   8  13       65.53       64.73      6.12 o 
 -14   8  13       16.61       18.06      2.62 o 
 -13   8  13       39.03       31.03      3.08 o 
 -12   8  13      126.15      135.03      4.08 o 
 -11   8  13        2.52        3.59      1.23 o 
 -10   8  13       15.23       13.17      2.05 o 
  -9   8  13        1.98        1.50      1.07 o 
  -8   8  13        9.31        7.78      1.36 o 
  -7   8  13      204.06      195.64      4.35 o 
  -6   8  13      220.87      219.67      5.01 o 
  -5   8  13        0.16        0.53      1.00 o 
  -4   8  13       31.02       27.24      1.80 o 
  -3   8  13        0.04        0.43      0.91 o 
  -2   8  13      152.10      163.42      4.09 o 
  -1   8  13      156.88      154.89      3.61 o 
   0   8  13       36.79       40.90      2.04 o 
   1   8  13      304.17      312.22      6.93 o 
   2   8  13       21.21       21.58      3.11 o 
   3   8  13        1.55        0.19      1.31 o 
   4   8  13       18.64       19.85      2.27 o 
   5   8  13       84.08       83.94      4.27 o 
   6   8  13      106.87      120.55      5.22 o 
   7   8  13        1.69        0.71      4.72 o 
   8   8  13       65.50       66.07      4.64 o 
 -17   9  13        2.14        2.21      2.10 o 
 -16   9  13      101.65      110.43      5.35 o 
 -15   9  13       39.84       44.35      3.78 o 
 -14   9  13        5.29        1.87      2.01 o 
 -13   9  13        0.21       -1.37      1.51 o 
 -12   9  13        1.44        4.49      1.62 o 
 -11   9  13        3.64        5.05      1.63 o 
 -10   9  13       36.17       36.35      2.76 o 
  -9   9  13       21.46       21.20      1.81 o 
  -8   9  13       35.67       35.88      2.19 o 
  -7   9  13       47.15       45.96      2.51 o 
  -6   9  13       22.90       29.17      2.14 o 
  -5   9  13        0.18       -0.53      0.91 o 
  -4   9  13        7.19        5.10      1.08 o 
  -3   9  13      184.18      197.57      4.19 o 
  -2   9  13        0.24       -0.19      0.93 o 
  -1   9  13       56.20       57.77      2.32 o 
   0   9  13       60.81       62.83      4.20 o 
   1   9  13      368.12      365.64      6.20 o 
   2   9  13       11.46        9.11      1.72 o 
   3   9  13       98.43       98.24      3.86 o 
   4   9  13      117.58      108.35      4.50 o 
   5   9  13       36.54       41.12      3.31 o 
   6   9  13       16.75       16.93      3.86 o 
   7   9  13       23.33       19.38      3.07 o 
 -16  10  13       28.11       20.50      3.07 o 
 -15  10  13        0.05       -0.54      1.91 o 
 -14  10  13        4.33        6.25      2.21 o 
 -13  10  13        0.14       -0.31      1.68 o 
 -12  10  13        0.03        1.97      1.57 o 
 -11  10  13       23.12       28.97      2.67 o 
 -10  10  13        3.96        3.22      1.58 o 
  -9  10  13       22.66       20.42      2.26 o 
  -8  10  13       40.78       40.03      4.17 o 
  -7  10  13        3.30        3.83      1.88 o 
  -6  10  13        3.43        3.44      1.44 o 
  -5  10  13       36.77       43.09      2.64 o 
  -4  10  13       36.75       38.83      3.07 o 
  -3  10  13      172.22      195.49      3.71 o 
  -2  10  13       14.14       20.46      1.91 o 
  -1  10  13       76.31       83.95      2.65 o 
   0  10  13        1.59        2.54      1.05 o 
   1  10  13       15.61       20.98      1.63 o 
   2  10  13       46.36       51.56      2.38 o 
   3  10  13       20.46       23.52      2.63 o 
   4  10  13        2.24        4.15      1.65 o 
   5  10  13        0.41        1.44      1.71 o 
   6  10  13       41.09       40.62      3.55 o 
 -14  11  13       28.49       38.86      3.72 o 
 -13  11  13       24.14       23.33      3.06 o 
 -12  11  13       17.18       11.87      2.39 o 
 -11  11  13       23.41       24.06      2.85 o 
 -10  11  13       50.92       45.38      3.81 o 
  -9  11  13        1.08        1.93      1.48 o 
  -8  11  13        6.88       13.11      2.41 o 
  -7  11  13       38.10       44.37      2.97 o 
  -6  11  13      150.90      146.46      4.56 o 
  -5  11  13       86.22       81.26      3.37 o 
  -4  11  13       28.36       23.20      2.03 o 
  -3  11  13       53.95       59.76      2.76 o 
  -2  11  13      166.60      176.90     14.54 o 
  -1  11  13      114.07      109.46      6.27 o 
   0  11  13       46.20       53.37      4.92 o 
   1  11  13      124.80      124.74      6.57 o 
   2  11  13        3.17        3.44      1.32 o 
   3  11  13       31.24       35.09      3.22 o 
   4  11  13       35.44       39.39      3.69 o 
 -12  12  13       27.35       32.58      3.37 o 
 -11  12  13       30.66       29.62      3.19 o 
 -10  12  13       46.57       43.73      4.77 o 
  -9  12  13       42.43       39.20      3.36 o 
  -8  12  13        0.71       -1.21      1.55 o 
  -7  12  13        0.09       -1.43      1.43 o 
  -6  12  13       21.29       20.39      2.79 o 
  -5  12  13      134.39      135.86      6.56 o 
  -4  12  13       69.65       62.39      3.14 o 
  -3  12  13      168.72      166.54      8.28 o 
  -2  12  13      168.21      178.49      8.41 o 
  -1  12  13      107.95      107.32      6.61 o 
   0  12  13      120.91      118.82      6.83 o 
   1  12  13        5.20        8.01      3.05 o 
   2  12  13        0.52        0.14      2.41 o 
  -9  13  13       23.70       20.45      2.73 o 
  -8  13  13        4.77        5.31      1.97 o 
  -7  13  13        1.06       -0.75      1.54 o 
  -6  13  13      202.12      202.74      6.09 o 
  -5  13  13       58.19       57.18      4.18 o 
  -4  13  13       33.86       33.71      2.50 o 
  -3  13  13      252.22      268.55     10.94 o 
  -2  13  13       26.01       26.12      4.42 o 
  -1  13  13        4.59        8.43      3.22 o 
   0  13  13       23.93       31.91      4.52 o 
 -19   0  14        6.54        4.36      3.20 o 
 -18   0  14      148.09      152.46      8.70 o 
 -17   0  14       38.01       27.66      4.53 o 
 -16   0  14       80.69       97.23      6.95 o 
 -15   0  14       45.37       55.79      5.70 o 
 -14   0  14      134.31      128.34      7.20 o 
 -13   0  14        3.90        2.84      1.36 o 
 -12   0  14       28.16       24.37      2.25 o 
 -11   0  14       11.76       20.77      4.70 o 
 -10   0  14      803.95      756.39     15.44 o 
  -9   0  14      391.52      421.88     15.42 o 
  -8   0  14      241.35      241.71     10.79 o 
  -7   0  14        9.94        9.29      2.94 o 
  -6   0  14        3.87        4.85      2.41 o 
  -5   0  14        1.13       -0.63      1.42 o 
  -4   0  14      643.11      597.07     13.63 o 
  -3   0  14      221.06      210.83     14.77 o 
  -2   0  14      158.73      147.94      6.06 o 
  -1   0  14        3.35        3.82      1.84 o 
   0   0  14       50.95       51.22      4.24 o 
   1   0  14      578.01      553.28     13.84 o 
   2   0  14     1457.04     1525.31     29.33 o 
   3   0  14      404.12      404.05     21.81 o 
   4   0  14      247.77      226.20      8.56 o 
   5   0  14        1.55       -0.51      1.92 o 
   6   0  14       25.42       17.90      3.39 o 
   7   0  14      268.61      263.02     10.03 o 
   8   0  14       19.86       16.79      4.90 o 
   9   0  14       15.88        6.54      4.16 o 
  10   0  14       95.27      104.83     10.62 o 
 -20   1  14       59.97       64.88      4.72 o 
 -19   1  14        1.80        1.94      2.15 o 
 -18   1  14       73.67       85.59     10.60 o 
 -17   1  14        5.47        3.78      2.13 o 
 -16   1  14       87.73       86.93      4.57 o 
 -15   1  14       66.48       60.14      6.37 o 
 -14   1  14        0.03        0.56      1.32 o 
 -13   1  14        2.60        1.79      1.05 o 
 -12   1  14       54.54       51.11      2.41 o 
 -11   1  14      244.77      246.31      6.29 o 
 -10   1  14      136.81      125.83      5.11 o 
  -9   1  14      423.65      414.70      9.97 o 
  -8   1  14     1173.23     1125.45     17.18 o 
  -7   1  14       27.56       23.75      2.17 o 
  -6   1  14       17.01       15.44      1.96 o 
  -5   1  14       26.08       25.96      2.42 o 
  -4   1  14       52.43       42.43      2.56 o 
  -3   1  14        0.44        0.79      1.05 o 
  -2   1  14        1.19        0.35      1.10 o 
  -1   1  14       38.77       40.28      3.14 o 
   0   1  14       49.42       45.29      2.84 o 
   1   1  14       95.25       97.08      3.75 o 
   2   1  14      438.00      429.52      8.51 o 
   3   1  14       31.47       41.29      3.00 o 
   4   1  14        8.92        9.43      1.80 o 
   5   1  14      152.59      148.81      5.03 o 
   6   1  14        0.12       -1.39      1.39 o 
   7   1  14       41.71       48.76      3.87 o 
   8   1  14       17.56       13.97      3.38 o 
   9   1  14       15.54       14.44      4.07 o 
  10   1  14        1.41        0.00      2.41 o 
 -20   2  14       71.34       77.45      4.86 o 
 -19   2  14        0.12       -1.37      1.88 o 
 -18   2  14       32.76       27.55      3.26 o 
 -17   2  14       11.99       13.79      2.58 o 
 -16   2  14      219.53      219.95      6.15 o 
 -15   2  14       86.34       83.85      3.72 o 
 -14   2  14        8.21        8.94      1.85 o 
 -13   2  14        2.15        3.62      1.78 o 
 -12   2  14       37.04       36.19      2.65 o 
 -11   2  14        4.93        3.29      1.42 o 
 -10   2  14       26.90       20.61      2.18 o 
  -9   2  14        0.63        1.11      1.60 o 
  -8   2  14        1.81        1.27      1.21 o 
  -7   2  14       31.72       31.05      3.60 o 
  -6   2  14        8.88       10.71      1.46 o 
  -5   2  14      342.78      330.85      6.31 o 
  -4   2  14        3.92        3.77      1.15 o 
  -3   2  14        1.30        1.73      0.97 o 
  -2   2  14       14.27       14.02      1.50 o 
  -1   2  14       57.01       56.17      3.33 o 
   0   2  14        7.85        9.82      1.62 o 
   1   2  14       51.97       58.15      3.26 o 
   2   2  14      275.17      299.60      6.80 o 
   3   2  14        2.74        4.91      1.59 o 
   4   2  14      113.08      113.97      6.12 o 
   5   2  14        0.77        0.86      1.41 o 
   6   2  14      102.60      100.71      7.68 o 
   7   2  14      183.83      195.76      5.20 o 
   8   2  14        0.82       -1.58      1.58 o 
   9   2  14        0.02        1.35      1.82 o 
  10   2  14        0.19        2.43      2.27 o 
 -20   3  14        2.42        1.62      2.14 o 
 -19   3  14       36.91       38.54      3.74 o 
 -18   3  14       18.50       11.86      5.82 o 
 -17   3  14        0.73       -1.08      1.58 o 
 -16   3  14       57.29       57.56      3.58 o 
 -15   3  14       15.80       22.00      3.01 o 
 -14   3  14       36.62       30.13      3.26 o 
 -13   3  14        0.21       -0.60      1.52 o 
 -12   3  14        0.09       -0.77      1.44 o 
 -11   3  14       30.84       26.00      2.28 o 
 -10   3  14      122.02      108.48      5.85 o 
  -9   3  14        5.08        3.83      1.41 o 
  -8   3  14      141.92      133.64      4.39 o 
  -7   3  14       73.28       74.57      2.94 o 
  -6   3  14       91.17       91.77      5.99 o 
  -5   3  14        7.90        6.79      1.32 o 
  -4   3  14      114.89      109.41      4.95 o 
  -3   3  14        2.84        1.96      1.08 o 
  -2   3  14        0.00       -0.88      0.88 o 
  -1   3  14      141.14      138.11      3.64 o 
   0   3  14        1.77        0.98      1.40 o 
   1   3  14       62.38       62.53      2.83 o 
   2   3  14        1.82        1.35      1.15 o 
   3   3  14       12.29       12.51      2.10 o 
   4   3  14       23.77       25.62      2.17 o 
   5   3  14      143.91      149.87      4.32 o 
   6   3  14      203.91      213.45      5.32 o 
   7   3  14        9.01       13.81      2.82 o 
   8   3  14        1.00       -1.71      1.71 o 
   9   3  14       35.85       33.58      3.88 o 
 -20   4  14       40.02       45.96      3.92 o 
 -19   4  14       75.10       74.54      4.65 o 
 -18   4  14        0.17       -1.47      1.47 o 
 -17   4  14       26.65       30.07      4.06 o 
 -16   4  14       33.86       34.42      3.63 o 
 -15   4  14      108.85      102.37      9.39 o 
 -14   4  14       34.15       42.41      3.75 o 
 -13   4  14        2.58        2.05      1.78 o 
 -12   4  14        3.64        2.38      1.66 o 
 -11   4  14        4.74        3.80      1.46 o 
 -10   4  14      283.27      241.01      5.89 o 
  -9   4  14       16.12       12.83      2.14 o 
  -8   4  14      150.57      149.53      4.63 o 
  -7   4  14        1.15        0.84      1.19 o 
  -6   4  14       30.67       32.56      2.22 o 
  -5   4  14      130.25      128.38      4.98 o 
  -4   4  14       21.69       23.45      1.96 o 
  -3   4  14      237.85      234.39      5.25 o 
  -2   4  14       92.31      109.43      3.57 o 
  -1   4  14        5.69        7.32      1.30 o 
   0   4  14      199.17      198.38      4.51 o 
   1   4  14      175.23      188.82      6.98 o 
   2   4  14       15.49       14.22      1.68 o 
   3   4  14        3.66        1.85      1.21 o 
   4   4  14       85.11       90.09      4.21 o 
   5   4  14        5.62        4.97      1.85 o 
   6   4  14       21.52       17.29      2.26 o 
   7   4  14      586.32      604.88     14.98 o 
   8   4  14        2.36        1.93      3.10 o 
   9   4  14       34.07       31.78      3.82 o 
 -19   5  14        3.89        9.60      3.77 o 
 -18   5  14       46.03       46.46      3.33 o 
 -17   5  14        0.21       -1.20      1.83 o 
 -16   5  14      194.28      183.99      6.86 o 
 -15   5  14        0.36        1.31      5.62 o 
 -14   5  14        1.21        3.27      1.93 o 
 -13   5  14        2.85        0.03      1.62 o 
 -12   5  14       19.15       15.12      2.48 o 
 -11   5  14       26.39       22.29      2.74 o 
 -10   5  14      112.31      119.37      4.07 o 
  -9   5  14       44.29       37.14      2.72 o 
  -8   5  14        3.34        5.34      1.46 o 
  -7   5  14       39.56       35.44      2.66 o 
  -6   5  14       67.85       68.44      3.25 o 
  -5   5  14       20.26       18.92      2.04 o 
  -4   5  14       21.56       19.91      2.06 o 
  -3   5  14        2.47        2.79      1.31 o 
  -2   5  14        0.06        0.26      1.14 o 
  -1   5  14      129.37      134.18      4.46 o 
   0   5  14       63.51       72.43      3.47 o 
   1   5  14        0.01       -0.16      1.22 o 
   2   5  14        1.03       -0.21      2.09 o 
   3   5  14      183.36      192.74      5.82 o 
   4   5  14        7.26       10.28      1.96 o 
   5   5  14       57.25       48.71      3.56 o 
   6   5  14       58.18       59.24      4.48 o 
   7   5  14       11.36       12.15      2.67 o 
   8   5  14        7.20        7.76      2.37 o 
   9   5  14       66.75       79.24      5.49 o 
 -19   6  14       24.50       20.33      5.18 o 
 -18   6  14       19.34       20.65      5.15 o 
 -17   6  14       14.57        9.37      2.40 o 
 -16   6  14       62.07       66.36      5.32 o 
 -15   6  14        0.42       -1.77      1.77 o 
 -14   6  14       22.43       22.80      2.66 o 
 -13   6  14        0.39       -0.02      1.17 o 
 -12   6  14       38.26       35.37      2.34 o 
 -11   6  14        2.09        3.15      1.23 o 
 -10   6  14        7.43        6.81      1.32 o 
  -9   6  14       17.06       14.05      1.96 o 
  -8   6  14       25.05       21.80      2.21 o 
  -7   6  14        3.18        1.48      1.27 o 
  -6   6  14       18.57       16.36      1.97 o 
  -5   6  14       32.21       31.31      2.49 o 
  -4   6  14       72.93       65.31      3.19 o 
  -3   6  14      115.49      115.70      4.02 o 
  -2   6  14        2.51        2.25      1.31 o 
  -1   6  14       81.67       80.34      3.56 o 
   0   6  14       37.25       34.40      3.17 o 
   1   6  14      157.71      159.93      5.01 o 
   2   6  14       23.59       23.41      2.88 o 
   3   6  14       25.48       27.37      2.67 o 
   4   6  14       76.56       73.98      3.84 o 
   5   6  14        0.75       -1.02      1.66 o 
   6   6  14        7.50        7.55      2.22 o 
   7   6  14      239.49      238.02      8.10 o 
   8   6  14        8.14        4.42      2.22 o 
 -18   7  14       41.58       55.95      7.40 o 
 -17   7  14       31.91       37.50      3.44 o 
 -16   7  14        7.24        4.42      1.91 o 
 -15   7  14       20.86       22.43      2.21 o 
 -14   7  14        2.20        2.97      1.42 o 
 -13   7  14       16.25       15.14      1.92 o 
 -12   7  14       88.22       92.48      3.90 o 
 -11   7  14       80.52       76.37      3.12 o 
 -10   7  14        0.73       -1.32      1.32 o 
  -9   7  14       25.58       24.35      2.86 o 
  -8   7  14       34.70       34.06      2.41 o 
  -7   7  14        8.23        9.86      1.35 o 
  -6   7  14       41.90       46.21      3.16 o 
  -5   7  14      146.94      151.14     11.54 o 
  -4   7  14        5.49        6.63      1.57 o 
  -3   7  14        0.09       -1.09      1.10 o 
  -2   7  14       29.85       23.40      2.24 o 
  -1   7  14        8.78        6.08      1.53 o 
   0   7  14       16.13       14.40      3.12 o 
   1   7  14        3.74        3.71      1.49 o 
   2   7  14       33.08       30.90      2.66 o 
   3   7  14        0.00        1.24      1.39 o 
   4   7  14       23.23       21.47      2.48 o 
   5   7  14       44.05       39.37      3.60 o 
   6   7  14        4.49        3.13      2.00 o 
   7   7  14      164.50      183.14      9.87 o 
 -17   8  14       12.39       16.28      2.74 o 
 -16   8  14        0.85        2.09      1.84 o 
 -15   8  14        0.22        2.26      1.84 o 
 -14   8  14       14.77       16.73      2.56 o 
 -13   8  14       20.27       23.26      2.67 o 
 -12   8  14       37.49       37.30      2.55 o 
 -11   8  14       29.09       26.19      2.03 o 
 -10   8  14       15.67       18.48      2.89 o 
  -9   8  14      212.34      203.72      4.62 o 
  -8   8  14        0.41       -0.22      1.10 o 
  -7   8  14       79.53       87.22      2.70 o 
  -6   8  14       96.36       87.59      2.64 o 
  -5   8  14      149.85      145.64      3.66 o 
  -4   8  14      209.53      210.90      5.05 o 
  -3   8  14        3.29        0.98      1.27 o 
  -2   8  14       73.14       71.28      3.24 o 
  -1   8  14       22.62       19.35      2.09 o 
   0   8  14       22.37       23.35      4.12 o 
   1   8  14       67.25       70.50      3.34 o 
   2   8  14        0.27       -1.58      1.99 o 
   3   8  14       39.28       36.74      4.23 o 
   4   8  14        1.12        1.24      1.71 o 
   5   8  14       14.28       14.09      2.48 o 
   6   8  14        0.14        0.28      1.81 o 
 -16   9  14       10.06        9.96      2.42 o 
 -15   9  14      352.56      360.77     17.03 o 
 -14   9  14      158.72      167.49      6.25 o 
 -13   9  14       13.56       10.96      2.29 o 
 -12   9  14       50.85       58.37      4.00 o 
 -11   9  14        0.01       -1.24      1.24 o 
 -10   9  14       23.65       26.46      2.50 o 
  -9   9  14        1.85        0.95      1.21 o 
  -8   9  14      258.71      264.13      5.38 o 
  -7   9  14       52.08       53.24      2.58 o 
  -6   9  14      106.60      115.76      4.12 o 
  -5   9  14      232.36      237.42      4.56 o 
  -4   9  14      365.11      377.77      6.49 o 
  -3   9  14        0.01       -0.12      1.09 o 
  -2   9  14       93.44       91.64      2.91 o 
  -1   9  14       11.59        9.05      1.65 o 
   0   9  14        1.16        2.86      1.37 o 
   1   9  14       15.24       14.74      2.29 o 
   2   9  14       92.66       94.31      7.27 o 
   3   9  14        0.94        2.28      1.59 o 
   4   9  14       50.06       59.87      6.47 o 
   5   9  14       55.51       60.21      4.44 o 
 -15  10  14       17.14       20.00      2.93 o 
 -14  10  14      381.67      404.77     10.56 o 
 -13  10  14       29.38       25.95      3.06 o 
 -12  10  14        9.02        8.20      1.92 o 
 -11  10  14        1.16        1.77      1.56 o 
 -10  10  14      108.96      101.34      4.22 o 
  -9  10  14       12.81        8.10      1.80 o 
  -8  10  14       26.43       22.25      2.31 o 
  -7  10  14       14.38       15.15      2.24 o 
  -6  10  14      139.20      133.63      4.34 o 
  -5  10  14      584.78      609.80      9.10 o 
  -4  10  14       86.85       95.70      3.20 o 
  -3  10  14      372.04      376.11      5.71 o 
  -2  10  14      353.94      376.58      6.38 o 
  -1  10  14        3.42        5.51      1.27 o 
   0  10  14       49.93       50.57      2.87 o 
   1  10  14        7.55        8.69      2.57 o 
   2  10  14       25.57       25.50      2.61 o 
   3  10  14        0.05       -1.07      1.40 o 
   4  10  14      134.63      136.10      5.07 o 
 -13  11  14        0.86        3.36      2.20 o 
 -12  11  14        5.34        4.28      2.07 o 
 -11  11  14       13.95       13.47      2.41 o 
 -10  11  14       35.32       35.65      3.41 o 
  -9  11  14      103.13       99.83     11.02 o 
  -8  11  14      122.18      119.25      4.80 o 
  -7  11  14       65.38       69.78      8.37 o 
  -6  11  14        0.61        0.31      1.48 o 
  -5  11  14      171.01      157.11      5.04 o 
  -4  11  14        3.48        3.48      1.76 o 
  -3  11  14       44.09       38.96      4.51 o 
  -2  11  14      291.06      312.47      9.75 o 
  -1  11  14       72.91       79.74      4.11 o 
   0  11  14       20.33       21.58      3.31 o 
   2  11  14        3.46        4.16      1.68 o 
 -11  12  14        4.23        5.18      2.98 o 
 -10  12  14       15.52       18.50      2.66 o 
  -9  12  14       85.19       76.41      4.56 o 
  -8  12  14        3.97        5.54      1.89 o 
  -7  12  14        2.12        4.97      1.82 o 
  -6  12  14       71.45       76.49      3.77 o 
  -5  12  14        1.23        2.72      1.56 o 
  -4  12  14      176.29      180.36      8.34 o 
  -3  12  14       16.40       12.97      3.31 o 
  -2  12  14        4.14        7.29      2.96 o 
  -1  12  14        9.55       20.23      3.49 o 
   0  12  14        1.25        5.22      2.66 o 
 -20   1  15      339.23      361.98     10.82 o 
 -19   1  15       52.99       47.69      4.18 o 
 -18   1  15       49.18       52.21      4.27 o 
 -17   1  15      110.19      102.85      5.16 o 
 -16   1  15       85.51       92.18      5.87 o 
 -15   1  15        7.25        7.35      1.85 o 
 -14   1  15       51.36       51.99      3.33 o 
 -13   1  15       67.60       56.67      2.39 o 
 -12   1  15       33.67       22.79      2.05 o 
 -11   1  15       22.12       20.43      2.41 o 
 -10   1  15       98.12      106.08      4.11 o 
  -9   1  15      128.46      117.00      4.23 o 
  -8   1  15       64.81       61.26      3.36 o 
  -7   1  15       94.87       82.00      4.85 o 
  -6   1  15      140.75      130.52      5.67 o 
  -5   1  15       44.53       48.22      3.30 o 
  -4   1  15       20.34       16.01      3.25 o 
  -3   1  15       17.10       14.79      1.84 o 
  -2   1  15        3.97        3.44      1.38 o 
  -1   1  15      139.57      146.68      4.52 o 
   0   1  15       22.06       23.03      2.33 o 
   1   1  15        2.77        3.02      1.51 o 
   2   1  15      157.36      168.26      5.22 o 
   3   1  15       20.75       19.56      2.36 o 
   4   1  15       20.86       23.62      2.70 o 
   5   1  15        3.07        0.20      1.59 o 
   6   1  15      120.87      119.35      6.59 o 
   7   1  15       63.15       65.94      5.69 o 
   8   1  15       34.43       42.85      4.92 o 
 -20   2  15       72.55       89.93      5.13 o 
 -19   2  15       23.27       20.03      3.15 o 
 -18   2  15        4.72        2.88      2.88 o 
 -17   2  15        0.83       -0.44      1.93 o 
 -16   2  15      105.73      115.34      4.58 o 
 -15   2  15       12.84        7.08      1.80 o 
 -14   2  15       23.35       18.34      3.75 o 
 -13   2  15       86.51       74.66      4.64 o 
 -12   2  15      103.10       90.21      3.80 o 
 -11   2  15       62.36       68.56      5.61 o 
 -10   2  15       82.00       69.73      7.61 o 
  -9   2  15       85.76       79.49      3.72 o 
  -8   2  15      435.61      427.68     12.34 o 
  -7   2  15        0.95       -0.73      1.18 o 
  -6   2  15      422.57      405.04      7.38 o 
  -5   2  15       14.98       11.05      1.59 o 
  -4   2  15        4.77        6.07      1.36 o 
  -3   2  15       45.05       35.41      2.40 o 
  -2   2  15        2.65        1.67      1.05 o 
  -1   2  15       17.41       19.73      2.11 o 
   0   2  15       18.20       21.91      2.43 o 
   1   2  15       89.49       97.08      5.63 o 
   2   2  15      253.77      259.09      7.09 o 
   3   2  15        5.15        4.40      1.72 o 
   4   2  15       17.54       14.51      2.24 o 
   5   2  15      286.67      280.95      7.49 o 
   6   2  15        4.82        3.87      3.61 o 
   7   2  15       21.70       27.05      3.97 o 
   8   2  15        4.04        5.85      2.04 o 
 -19   3  15       78.04       75.98      5.04 o 
 -18   3  15        0.00       -0.64      1.91 o 
 -17   3  15       19.49       23.01      2.61 o 
 -16   3  15       12.87       11.31      2.96 o 
 -15   3  15        6.52       11.69      2.50 o 
 -14   3  15       47.37       48.76      4.11 o 
 -13   3  15      182.55      160.02      6.30 o 
 -12   3  15       29.70       24.06      2.42 o 
 -11   3  15      145.46      128.52      4.39 o 
 -10   3  15        1.80        1.00      1.59 o 
  -9   3  15      107.26      100.31      3.99 o 
  -8   3  15       60.42       60.99      3.39 o 
  -7   3  15      167.13      165.13      5.01 o 
  -6   3  15        0.01       -1.04      1.04 o 
  -5   3  15      383.01      385.73      7.25 o 
  -4   3  15      310.11      303.00      6.28 o 
  -3   3  15        7.66        7.42      1.45 o 
  -2   3  15        2.25        1.77      1.19 o 
  -1   3  15       11.19       14.36      1.62 o 
   0   3  15       93.89      102.86      3.68 o 
   1   3  15      279.23      291.54      6.01 o 
   2   3  15      147.51      150.75      4.22 o 
   3   3  15       46.72       48.36      2.84 o 
   4   3  15      220.01      229.55      7.13 o 
   5   3  15       12.97       12.12      1.90 o 
   6   3  15       24.11       20.40      2.68 o 
   7   3  15       56.28       58.71      4.79 o 
   8   3  15       20.37       31.81      3.85 o 
 -19   4  15       25.57       33.84      3.59 o 
 -18   4  15       37.55       31.60      3.02 o 
 -17   4  15       12.96       13.66      2.85 o 
 -16   4  15       40.34       37.80      4.95 o 
 -15   4  15       25.23       25.69      4.41 o 
 -14   4  15       90.73       83.27      4.72 o 
 -13   4  15       20.22       18.63      2.80 o 
 -12   4  15       87.75       84.11      4.56 o 
 -11   4  15       11.31        6.89      1.76 o 
 -10   4  15       68.27       71.43      4.09 o 
  -9   4  15       27.18       31.84      3.35 o 
  -8   4  15       15.95       20.02      3.69 o 
  -7   4  15       10.03       11.78      1.83 o 
  -6   4  15       27.28       26.33      2.40 o 
  -5   4  15      171.00      163.74      7.71 o 
  -4   4  15       96.64      103.99      3.56 o 
  -3   4  15        0.63        0.64      1.15 o 
  -2   4  15       21.93       23.45      2.74 o 
  -1   4  15        2.78        1.16      1.16 o 
   0   4  15        0.96        1.72      1.14 o 
   1   4  15        0.99        1.02      1.17 o 
   2   4  15        4.54        6.16      1.88 o 
   3   4  15      219.67      224.46      5.86 o 
   4   4  15      161.92      166.60      5.15 o 
   5   4  15      193.34      202.67      6.44 o 
   6   4  15      114.23      120.55      5.94 o 
   7   4  15       67.24       79.60      7.11 o 
   8   4  15       60.97       61.91      5.03 o 
 -18   5  15        4.66        2.40      2.71 o 
 -17   5  15        0.74       -1.81      1.81 o 
 -16   5  15       28.88       34.48      3.74 o 
 -15   5  15       34.91       34.39      3.87 o 
 -14   5  15      102.43      103.99      5.24 o 
 -13   5  15        1.25        1.22      1.84 o 
 -12   5  15       21.07       19.19      2.73 o 
 -11   5  15       57.07       52.25      5.36 o 
 -10   5  15        9.01        7.63      1.69 o 
  -9   5  15       84.44       78.43      7.69 o 
  -8   5  15      231.12      209.57      5.82 o 
  -7   5  15        0.15        1.47      1.33 o 
  -6   5  15        0.41        0.02      1.21 o 
  -5   5  15       15.38        8.97      1.73 o 
  -4   5  15       15.85       18.11      2.10 o 
  -3   5  15      186.37      182.19      6.73 o 
  -2   5  15      118.89      120.94      4.38 o 
  -1   5  15        2.37        3.93      1.50 o 
   0   5  15       45.86       46.54      3.23 o 
   1   5  15      199.39      212.28      5.45 o 
   2   5  15        0.05       -0.80      1.26 o 
   3   5  15      122.17      125.65      4.41 o 
   4   5  15      163.74      176.79      9.70 o 
   5   5  15        1.34        1.73      2.00 o 
   6   5  15       18.53       24.24      3.30 o 
   7   5  15      115.53      127.32      6.16 o 
 -18   6  15       12.77       11.81      4.29 o 
 -17   6  15       12.78       18.78      2.98 o 
 -16   6  15       25.32       27.85      3.33 o 
 -15   6  15       70.80       79.81      7.71 o 
 -14   6  15       20.85       28.49      3.31 o 
 -13   6  15       27.67       27.40      3.20 o 
 -12   6  15        0.06       -0.07      1.69 o 
 -11   6  15       51.04       47.58      6.00 o 
 -10   6  15        9.76       10.52      1.84 o 
  -9   6  15       11.34       14.57      1.84 o 
  -8   6  15       73.55       68.32      3.62 o 
  -7   6  15        6.03        3.65      1.84 o 
  -6   6  15      184.61      182.51      5.35 o 
  -5   6  15        8.76        9.16      1.75 o 
  -4   6  15      122.03      124.99      4.37 o 
  -3   6  15       98.96       94.09      3.94 o 
  -2   6  15      100.13       87.19      3.83 o 
  -1   6  15       53.63       52.32      3.22 o 
   0   6  15        6.23        7.33      1.74 o 
   1   6  15        3.70        3.06      1.62 o 
   2   6  15       38.32       40.18      4.81 o 
   3   6  15      328.67      344.19      8.35 o 
   4   6  15      134.82      152.39      6.26 o 
   5   6  15        1.34       -0.06      1.78 o 
   6   6  15       87.55       89.77     11.07 o 
 -17   7  15        6.67       11.25      4.13 o 
 -16   7  15        0.00        0.21      2.71 o 
 -15   7  15        3.06        4.07      2.03 o 
 -14   7  15       85.95      100.66      8.35 o 
 -13   7  15        0.62        2.78      1.96 o 
 -12   7  15        0.39        2.12      1.86 o 
 -11   7  15        0.24        1.37      1.75 o 
 -10   7  15       67.20       68.18      4.20 o 
  -9   7  15       89.76       82.62      3.41 o 
  -8   7  15      669.82      669.36     10.39 o 
  -7   7  15      162.43      147.99      4.87 o 
  -6   7  15       73.16       77.08      3.62 o 
  -5   7  15       97.94       97.31      3.87 o 
  -4   7  15        0.51        1.92      1.38 o 
  -3   7  15       20.29       13.72      1.98 o 
  -2   7  15      255.03      263.70      6.58 o 
  -1   7  15        0.04        0.63      1.30 o 
   0   7  15        1.34        2.12      1.42 o 
   1   7  15       20.37       23.92      2.49 o 
   2   7  15      103.64      114.99      5.03 o 
   3   7  15        9.78        8.94      2.24 o 
   4   7  15       21.19       26.68      5.04 o 
   5   7  15       14.52       17.24      2.80 o 
   6   7  15       19.57       25.66      3.30 o 
 -16   8  15        4.94        1.36      3.17 o 
 -15   8  15       30.39       35.45      5.73 o 
 -14   8  15       15.43       15.03      2.36 o 
 -13   8  15       47.82       52.15      2.91 o 
 -12   8  15       76.77       72.03      3.79 o 
 -11   8  15        3.08        2.78      1.41 o 
 -10   8  15        3.80        3.05      1.29 o 
  -9   8  15       22.24       18.27      2.31 o 
  -8   8  15        0.61        1.02      1.47 o 
  -7   8  15       90.35       91.62      4.67 o 
  -6   8  15       87.78       85.87      3.81 o 
  -5   8  15       60.69       59.93      3.32 o 
  -4   8  15      259.71      277.63      6.71 o 
  -3   8  15        0.14       -0.96      1.28 o 
  -2   8  15       43.96       51.69      3.28 o 
  -1   8  15       51.34       51.67      3.11 o 
   0   8  15        0.31       -1.62      1.62 o 
   1   8  15       66.79       66.28      3.89 o 
   2   8  15        0.39        0.84      1.56 o 
   3   8  15        5.59        8.43      2.15 o 
   4   8  15       79.94       83.17      4.55 o 
   5   8  15        2.62        1.78      1.97 o 
 -15   9  15        0.16       -2.00      2.00 o 
 -14   9  15        7.72        4.63      2.00 o 
 -13   9  15        7.27        6.00      2.44 o 
 -12   9  15        4.33        5.97      1.95 o 
 -11   9  15        1.99        5.40      1.81 o 
 -10   9  15        5.77        6.49      1.42 o 
  -9   9  15       32.56       36.76      2.40 o 
  -8   9  15      559.55      584.69      9.28 o 
  -7   9  15        2.91        3.34      1.33 o 
  -6   9  15       26.31       33.87      3.42 o 
  -5   9  15      173.02      189.19      4.64 o 
  -4   9  15      111.10      113.75      4.22 o 
  -3   9  15        0.06       -1.19      1.19 o 
  -2   9  15       43.52       46.75      3.12 o 
  -1   9  15       32.55       35.78      3.54 o 
   0   9  15       63.45       68.01      3.71 o 
   1   9  15       66.40       71.09      3.89 o 
   2   9  15        2.52        3.73      1.71 o 
   3   9  15        6.93       11.16      2.68 o 
   4   9  15      171.86      193.66      9.75 o 
 -13  10  15        1.13        3.03      1.85 o 
 -12  10  15        1.03        0.57      1.70 o 
 -11  10  15       74.39       71.20      8.85 o 
 -10  10  15        3.37        3.50      1.76 o 
  -9  10  15        0.46       -0.57      1.53 o 
  -8  10  15        2.24        2.62      1.68 o 
  -7  10  15        5.21        5.05      1.85 o 
  -6  10  15       64.74       70.38      7.05 o 
  -5  10  15      165.24      171.65      4.35 o 
  -4  10  15       19.54       19.22      1.93 o 
  -3  10  15        2.37        2.96      1.32 o 
  -2  10  15       26.98       27.86      2.46 o 
  -1  10  15       10.65       12.32      1.93 o 
   0  10  15       17.18       17.18      2.18 o 
   1  10  15        0.29       -0.28      1.45 o 
   2  10  15        0.02        0.23      1.74 o 
 -11  11  15        0.30        0.75      3.09 o 
 -10  11  15       39.14       41.46      3.44 o 
  -9  11  15       87.73       89.40      4.34 o 
  -8  11  15      162.03      165.35      5.61 o 
  -7  11  15       17.02       17.65      2.39 o 
  -6  11  15       31.61       34.53      2.84 o 
  -5  11  15        3.65        8.97      1.83 o 
  -4  11  15        2.84        4.40      1.52 o 
  -3  11  15       33.31       30.48      3.04 o 
  -2  11  15       12.65       17.33      2.37 o 
  -1  11  15       14.51       16.11      2.34 o 
  -7  12  15       43.42       37.53      4.57 o 
  -6  12  15       61.72       80.54      5.62 o 
  -5  12  15        1.14        1.78      1.51 o 
 -19   0  16       41.44       54.26      6.39 o 
 -18   0  16       90.05       94.75      7.37 o 
 -17   0  16       16.94       17.08      4.29 o 
 -16   0  16        0.89       -1.34      2.52 o 
 -15   0  16       25.78       22.75      4.27 o 
 -14   0  16        8.80       11.69      2.50 o 
 -13   0  16      117.81      115.71      4.42 o 
 -12   0  16        0.01       -1.65      1.65 o 
 -11   0  16       52.34       47.63      3.96 o 
 -10   0  16      589.08      629.80     21.29 o 
  -9   0  16      243.32      263.45     12.38 o 
  -8   0  16       16.88       14.45      3.85 o 
  -7   0  16      240.10      230.94     11.24 o 
  -6   0  16       96.32       83.57      6.85 o 
  -5   0  16       30.55       31.53      4.92 o 
  -4   0  16      461.15      477.72     17.43 o 
  -3   0  16       10.98       10.68      2.57 o 
  -2   0  16       30.74       31.24      3.68 o 
  -1   0  16       22.42       18.89      3.16 o 
   0   0  16      299.38      317.63     10.32 o 
   1   0  16       32.54       32.53      4.01 o 
   2   0  16        7.14        8.71      2.68 o 
   3   0  16      208.14      220.72      8.97 o 
   4   0  16       62.45       72.20      6.07 o 
   5   0  16       50.56       44.56      6.67 o 
   6   0  16       64.99       51.25      7.38 o 
   7   0  16        5.77        2.96      3.68 o 
 -19   1  16       85.18       81.90      5.34 o 
 -18   1  16        0.00       -1.91      1.91 o 
 -17   1  16       11.01       11.37      3.81 o 
 -16   1  16       71.20       62.36      4.54 o 
 -15   1  16        6.23        3.28      1.67 o 
 -14   1  16        4.47        6.42      1.53 o 
 -13   1  16        1.94        2.88      1.40 o 
 -12   1  16        0.58        2.01      1.60 o 
 -11   1  16       10.77        6.27      1.80 o 
 -10   1  16        0.11        0.00      1.51 o 
  -9   1  16       88.42       83.34      7.05 o 
  -8   1  16        8.49        7.54      2.22 o 
  -7   1  16        0.05        1.66      1.68 o 
  -6   1  16      177.47      172.06      6.80 o 
  -5   1  16       49.52       45.45      4.06 o 
  -4   1  16        0.44        0.33      1.32 o 
  -3   1  16        1.10       -0.23      1.81 o 
  -2   1  16       62.39       62.33      3.48 o 
  -1   1  16       10.99       11.09      1.86 o 
   0   1  16       13.47       15.45      2.11 o 
   1   1  16       68.88       62.83      3.69 o 
   2   1  16       87.99       86.63      4.25 o 
   3   1  16       59.79       60.91      4.52 o 
   4   1  16       53.16       62.63      4.52 o 
   5   1  16       32.21       33.16      5.62 o 
   6   1  16       20.72       22.90      3.82 o 
   7   1  16       10.09       10.01      3.15 o 
 -19   2  16        0.21       -1.42      2.33 o 
 -18   2  16       26.83       28.28      3.44 o 
 -17   2  16        1.79        1.56      2.07 o 
 -16   2  16       20.14       28.55      2.86 o 
 -15   2  16        0.01       -1.66      1.66 o 
 -14   2  16       77.33       83.97      5.10 o 
 -13   2  16       97.85       95.49      4.10 o 
 -12   2  16       12.90       10.29      1.98 o 
 -11   2  16      764.67      778.15     13.89 o 
 -10   2  16       24.46       26.08      2.60 o 
  -9   2  16        7.11        8.09      1.84 o 
  -8   2  16      162.35      161.26      5.15 o 
  -7   2  16       23.53       23.72      2.40 o 
  -6   2  16       58.33       54.08      4.06 o 
  -5   2  16       17.81       18.50      1.96 o 
  -4   2  16        4.73        4.49      1.38 o 
  -3   2  16        5.32        3.88      1.71 o 
  -2   2  16       59.02       61.36      4.00 o 
  -1   2  16        0.25       -0.43      1.31 o 
   0   2  16      300.44      299.87      7.08 o 
   1   2  16      101.39      101.09      4.26 o 
   2   2  16       28.21       27.76      2.84 o 
   3   2  16        0.63       -1.20      1.52 o 
   4   2  16        0.43       -0.08      1.75 o 
   5   2  16        4.34        9.68      2.83 o 
   6   2  16       19.67       22.06      3.76 o 
   7   2  16       46.96       49.47      5.21 o 
 -18   3  16       16.11       13.92      2.88 o 
 -17   3  16       29.36       38.72      3.23 o 
 -16   3  16        1.74       -0.87      1.97 o 
 -15   3  16       42.55       40.36      3.98 o 
 -14   3  16        2.27        3.54      2.10 o 
 -13   3  16       13.65       10.80      2.48 o 
 -12   3  16       48.03       41.91      3.09 o 
 -11   3  16      310.05      320.64      9.26 o 
 -10   3  16      171.00      163.99      6.33 o 
  -9   3  16        1.59       -1.48      2.59 o 
  -8   3  16        2.83        4.57      1.62 o 
  -7   3  16      204.35      199.10      8.75 o 
  -6   3  16        3.68        3.57      1.50 o 
  -5   3  16       33.98       33.68      2.48 o 
  -4   3  16        8.50        3.03      1.83 o 
  -3   3  16       18.98       20.97      2.11 o 
  -2   3  16      261.88      265.50      6.12 o 
  -1   3  16       59.28       60.82      3.34 o 
   0   3  16       10.31        8.16      1.54 o 
   1   3  16      116.76      116.87      4.70 o 
   2   3  16        1.19       -0.35      1.27 o 
   3   3  16       16.07       16.72      2.03 o 
   4   3  16       14.38       16.57      2.47 o 
   5   3  16       26.52       24.68      3.36 o 
   6   3  16       15.03       17.75      6.39 o 
 -18   4  16        3.49        4.97      2.47 o 
 -17   4  16       29.58       28.99      3.66 o 
 -16   4  16        6.57        3.92      2.28 o 
 -15   4  16       41.12       41.96      4.03 o 
 -14   4  16        1.92       -0.80      1.79 o 
 -13   4  16       34.47       33.47      3.58 o 
 -12   4  16       26.86       36.67      2.94 o 
 -11   4  16      184.05      177.01      5.36 o 
 -10   4  16       12.27       11.25      2.44 o 
  -9   4  16        7.59       10.41      2.24 o 
  -8   4  16       34.96       38.17      7.29 o 
  -7   4  16       52.56       47.01      3.74 o 
  -6   4  16       66.25       63.11      3.49 o 
  -5   4  16        1.08        2.65      1.41 o 
  -4   4  16        0.15       -1.18      1.18 o 
  -3   4  16        1.90        1.35      2.19 o 
  -2   4  16        0.00       -0.90      1.13 o 
  -1   4  16       88.30       95.62      3.77 o 
   0   4  16       14.39       15.85      2.29 o 
   1   4  16      115.48      120.80      4.75 o 
   2   4  16      211.20      205.52      5.69 o 
   3   4  16       32.10       34.38      3.19 o 
   4   4  16        7.96        4.13      2.17 o 
   5   4  16       44.27       54.84      4.65 o 
   6   4  16       30.31       30.58      3.82 o 
 -18   5  16       10.63        6.36      3.40 o 
 -17   5  16        0.73        1.25      2.09 o 
 -16   5  16       21.11       16.72      3.06 o 
 -15   5  16        6.98        1.95      2.02 o 
 -14   5  16        0.07       -1.81      1.81 o 
 -13   5  16      117.63      109.39      8.02 o 
 -12   5  16       17.89       16.95      2.76 o 
 -11   5  16       36.44       35.97      2.86 o 
 -10   5  16      111.43      107.81      4.17 o 
  -9   5  16       53.64       53.95      4.09 o 
  -8   5  16      265.58      257.36      7.86 o 
  -7   5  16      179.71      170.42      5.36 o 
  -6   5  16        0.07       -1.17      1.24 o 
  -5   5  16       16.41       14.54      2.08 o 
  -4   5  16       26.37       27.32      2.58 o 
  -3   5  16        9.66       13.38      2.03 o 
  -2   5  16       63.90       67.39      3.58 o 
  -1   5  16        7.29        6.80      1.81 o 
   0   5  16      103.84      114.33      4.65 o 
   1   5  16       68.83       76.02      4.17 o 
   2   5  16      254.85      252.45      9.08 o 
   3   5  16        1.39        1.27      1.67 o 
   4   5  16       16.13       21.74      3.52 o 
   5   5  16        0.52        3.24      2.27 o 
 -17   6  16       37.07       30.91      4.87 o 
 -16   6  16       26.32       34.20      3.76 o 
 -15   6  16       22.68       18.22      3.04 o 
 -14   6  16      122.48      127.23      5.81 o 
 -13   6  16        1.67        2.16      2.04 o 
 -12   6  16       40.19       33.21      3.52 o 
 -11   6  16       11.96       12.36      2.51 o 
 -10   6  16       91.12       88.10      3.78 o 
  -9   6  16       77.97       90.97      3.82 o 
  -8   6  16        0.14        0.31      1.48 o 
  -7   6  16       11.95        7.86      1.89 o 
  -6   6  16      129.11      135.23      4.77 o 
  -5   6  16      185.26      183.08      5.54 o 
  -4   6  16       15.28       15.40      2.34 o 
  -3   6  16        2.84        1.57      1.43 o 
  -2   6  16       10.45        9.13      1.87 o 
  -1   6  16        5.57        5.37      1.72 o 
   0   6  16        0.08        0.92      1.56 o 
   1   6  16       13.94       13.73      2.51 o 
   2   6  16       33.14       31.39      3.65 o 
   3   6  16        6.98        9.68      3.89 o 
   4   6  16       21.04       18.51      3.02 o 
   5   6  16      773.81      805.95     25.17 o 
 -16   7  16        0.05       -1.72      2.77 o 
 -15   7  16       26.43       24.84      3.29 o 
 -14   7  16       16.15       16.57      2.85 o 
 -13   7  16       97.88      100.49      5.15 o 
 -12   7  16       31.74       22.30      3.01 o 
 -11   7  16       37.63       40.76      3.68 o 
 -10   7  16       52.09       54.68      4.16 o 
  -9   7  16        3.92        2.94      2.22 o 
  -8   7  16      591.15      618.76     15.53 o 
  -7   7  16        0.27       -1.31      1.31 o 
  -6   7  16       32.68       30.16      2.70 o 
  -5   7  16        0.77        1.51      1.47 o 
  -4   7  16      139.49      129.91      4.66 o 
  -3   7  16       18.48       20.74      3.38 o 
  -2   7  16       17.41       18.54      2.27 o 
  -1   7  16        3.93        4.48      1.66 o 
   0   7  16        0.00        1.08      1.60 o 
   1   7  16        7.25       11.11      3.40 o 
   2   7  16      113.54      123.49      5.46 o 
   3   7  16       13.17       16.70      2.98 o 
   4   7  16       25.91       27.16      3.94 o 
 -15   8  16        1.53       -0.01      2.90 o 
 -14   8  16      203.32      208.17     11.36 o 
 -13   8  16        0.52        3.30      2.08 o 
 -12   8  16       29.50       26.43      4.30 o 
 -11   8  16        1.69        0.08      1.81 o 
 -10   8  16       30.69       29.96      3.70 o 
  -9   8  16       31.50       34.24      4.56 o 
  -8   8  16       22.10       21.99      2.16 o 
  -7   8  16      196.34      200.69      5.03 o 
  -6   8  16      201.52      200.71     10.44 o 
  -5   8  16       16.44       16.48      2.91 o 
  -4   8  16      204.05      222.86      6.11 o 
  -3   8  16        0.41       -0.38      1.33 o 
  -2   8  16        5.30        4.63      2.61 o 
  -1   8  16       31.16       34.96      3.14 o 
   0   8  16        0.32        0.63      1.56 o 
   1   8  16       17.66       18.57      5.31 o 
   2   8  16       20.74       18.79      2.75 o 
   3   8  16       11.77       15.09      2.58 o 
 -13   9  16        1.39        0.81      2.70 o 
 -12   9  16       43.46       42.48      5.63 o 
 -11   9  16        6.97        5.34      2.89 o 
 -10   9  16        2.66        3.91      1.99 o 
  -9   9  16       60.02       57.57      4.01 o 
  -8   9  16       33.43       38.37      3.35 o 
  -7   9  16        0.43        0.54      1.63 o 
  -6   9  16        8.43        5.27      1.89 o 
  -5   9  16        4.67        3.08      1.61 o 
  -4   9  16       11.85       13.36      2.24 o 
  -3   9  16       18.65       15.24      2.25 o 
  -2   9  16       21.71       22.32      2.58 o 
  -1   9  16        0.80        0.42      1.48 o 
   0   9  16        4.08        5.47      1.94 o 
   1   9  16      115.48      111.88      6.51 o 
 -11  10  16       53.04       51.51      5.96 o 
 -10  10  16       11.10        7.13      3.08 o 
  -9  10  16       55.88       54.77      5.62 o 
  -8  10  16       97.61       90.29      6.17 o 
  -7  10  16       60.93       67.67      5.29 o 
  -6  10  16       52.74       56.80      3.55 o 
  -5  10  16        0.00       -0.59      1.41 o 
  -4  10  16       43.02       44.93      3.58 o 
  -3  10  16       39.52       37.16      2.53 o 
  -2  10  16       35.52       38.21      2.96 o 
  -1  10  16       27.99       26.21      3.69 o 
  -7  11  16       40.23       48.19      4.79 o 
  -6  11  16      134.67      136.30      6.78 o 
  -5  11  16       62.53       66.59      4.71 o 
 -18   1  17        1.54        6.15      2.47 o 
 -17   1  17        9.29        6.15      4.68 o 
 -16   1  17       91.39       96.14      5.18 o 
 -15   1  17        4.08        4.62      1.87 o 
 -14   1  17       18.82       18.63      2.10 o 
 -13   1  17        0.54        0.38      1.53 o 
 -12   1  17      196.07      208.87      6.41 o 
 -11   1  17       99.14      108.12      4.55 o 
 -10   1  17        0.07       -0.78      1.40 o 
  -9   1  17       58.38       63.70      3.85 o 
  -8   1  17       29.65       33.20      3.73 o 
  -7   1  17       55.89       65.35      4.97 o 
  -6   1  17      111.19      102.81     16.15 o 
  -5   1  17        3.57        4.88      2.15 o 
  -4   1  17       26.80       23.54      3.28 o 
  -3   1  17       81.30       80.85      4.44 o 
  -2   1  17       12.45        9.31      2.13 o 
  -1   1  17       80.49       82.95      5.20 o 
   0   1  17       30.06       32.43      2.84 o 
   1   1  17        2.09        0.63      1.51 o 
   2   1  17        8.62        7.49      2.15 o 
   3   1  17       36.69       35.46      4.28 o 
   4   1  17        0.17       -1.01      2.06 o 
   5   1  17       17.07       18.36      4.45 o 
 -18   2  17        0.23       -0.83      2.02 o 
 -17   2  17       31.91       38.95      3.95 o 
 -16   2  17       22.32       22.87      3.06 o 
 -15   2  17        0.13        3.00      2.24 o 
 -14   2  17       37.61       40.78      4.06 o 
 -13   2  17        6.70        6.84      2.28 o 
 -12   2  17        4.65        3.35      1.70 o 
 -11   2  17        0.04       -0.69      1.79 o 
 -10   2  17      259.16      261.03      8.76 o 
  -9   2  17       77.21       74.85      4.19 o 
  -8   2  17        3.34        3.82      2.28 o 
  -7   2  17       10.49       14.92      2.15 o 
  -6   2  17        4.88        9.31      2.17 o 
  -5   2  17       23.13       24.17      2.51 o 
  -4   2  17       11.28        9.00      2.07 o 
  -3   2  17       20.50       22.52      2.75 o 
  -2   2  17        0.69       -1.44      1.44 o 
  -1   2  17       10.69        8.78      2.14 o 
   0   2  17      150.95      159.63      6.78 o 
   1   2  17        5.80        6.83      1.90 o 
   2   2  17       53.75       50.15      4.06 o 
   3   2  17        9.66       17.94      3.31 o 
   4   2  17       13.59        9.67      2.90 o 
   5   2  17       32.04       38.40      4.60 o 
 -17   3  17       23.37       18.34      3.23 o 
 -16   3  17        0.51       -1.93      1.93 o 
 -15   3  17       11.71       11.28      2.79 o 
 -14   3  17        0.14       -0.28      1.91 o 
 -13   3  17       78.67       84.98      8.51 o 
 -12   3  17       46.15       45.98      6.16 o 
 -11   3  17      114.58      107.75      5.42 o 
 -10   3  17      568.52      577.07     19.31 o 
  -9   3  17       96.31       85.69      4.79 o 
  -8   3  17       23.59       27.47      3.17 o 
  -7   3  17       99.73      109.05      4.42 o 
  -6   3  17       82.12       87.32      3.97 o 
  -5   3  17       33.34       29.26      2.77 o 
  -4   3  17      161.84      150.40      4.61 o 
  -3   3  17       12.55       15.23      2.26 o 
  -2   3  17        2.15        1.52      1.36 o 
  -1   3  17       11.61       13.35      2.01 o 
   0   3  17      148.72      152.95      4.85 o 
   1   3  17       21.64       23.01      2.26 o 
   2   3  17       97.43      103.84      4.29 o 
   3   3  17      132.94      142.71      5.51 o 
   4   3  17        4.18        5.28      2.43 o 
 -17   4  17       31.84       27.62      3.74 o 
 -16   4  17        2.47        3.06      2.50 o 
 -15   4  17       40.57       41.46      4.13 o 
 -14   4  17        2.56        1.17      3.95 o 
 -13   4  17       14.91       13.60      3.33 o 
 -12   4  17        3.68        4.77      1.73 o 
 -11   4  17        8.27        9.02      1.97 o 
 -10   4  17      348.34      337.80     22.68 o 
  -9   4  17       11.57       13.98      3.78 o 
  -8   4  17        0.04       -0.03      1.70 o 
  -7   4  17       13.38       18.28      2.72 o 
  -6   4  17      137.99      133.66     13.83 o 
  -5   4  17       20.44       18.53      2.35 o 
  -4   4  17        2.19        2.77      1.56 o 
  -3   4  17        1.18        3.00      1.58 o 
  -2   4  17       29.48       27.86      4.98 o 
  -1   4  17        2.48        0.91      1.70 o 
   0   4  17        1.93       -0.11      1.67 o 
   1   4  17       16.50       12.33      2.61 o 
   2   4  17        0.56        2.50      2.04 o 
   3   4  17        5.60        7.25      2.46 o 
   4   4  17      162.36      183.60      7.38 o 
 -16   5  17       22.17       28.68      6.26 o 
 -15   5  17       84.73       89.30      5.51 o 
 -14   5  17        6.40        3.08      2.27 o 
 -13   5  17        7.36        7.91      3.08 o 
 -12   5  17       36.17       25.57      3.28 o 
 -11   5  17        7.71        6.14      1.85 o 
 -10   5  17      220.12      232.22      6.32 o 
  -9   5  17        3.78        5.76      2.19 o 
  -8   5  17       39.39       31.89      3.93 o 
  -7   5  17        0.11       -0.21      1.65 o 
  -6   5  17       26.52       26.79      3.43 o 
  -5   5  17        6.73        6.85      1.83 o 
  -4   5  17       55.38       60.20      3.76 o 
  -3   5  17        1.09       -1.12      1.40 o 
  -2   5  17       47.24       51.36      3.59 o 
  -1   5  17       92.16       92.30      4.41 o 
   0   5  17        1.29       -1.71      1.71 o 
   1   5  17       48.27       42.59      3.98 o 
   2   5  17      386.96      400.43     11.00 o 
   3   5  17       13.27       13.14      2.87 o 
 -15   6  17       47.38       50.30      4.37 o 
 -14   6  17       21.09       20.82      3.18 o 
 -13   6  17        8.60        8.28      2.45 o 
 -12   6  17        4.47        4.83      2.26 o 
 -11   6  17      119.78      121.30     12.28 o 
 -10   6  17       78.35       78.41      3.86 o 
  -9   6  17        2.73        1.96      1.58 o 
  -8   6  17       43.49       39.40      3.62 o 
  -7   6  17       25.98       24.94      3.92 o 
  -6   6  17       90.91       99.78      4.29 o 
  -5   6  17       18.06       18.29      5.41 o 
  -4   6  17        0.03        0.19      1.44 o 
  -3   6  17        0.05       -1.19      1.41 o 
  -2   6  17       69.76       72.24      3.96 o 
  -1   6  17       18.17       19.58      2.84 o 
   0   6  17        1.82        1.83      2.79 o 
   1   6  17       39.44       40.67      3.80 o 
   2   6  17       19.68       21.72      3.19 o 
   3   6  17        6.55        3.53      2.33 o 
 -14   7  17        1.20       -1.76      1.87 o 
 -13   7  17        0.86        1.25      3.44 o 
 -12   7  17       15.65       17.91      4.22 o 
 -11   7  17       92.02       97.58      6.17 o 
 -10   7  17      103.66       96.53      5.01 o 
  -9   7  17       54.78       57.59      3.54 o 
  -8   7  17       32.43       36.26      3.94 o 
  -7   7  17       13.41       14.56      2.59 o 
  -6   7  17      212.41      218.08      6.35 o 
  -5   7  17       18.34       16.14      2.29 o 
  -4   7  17        4.98        6.69      2.08 o 
  -3   7  17      114.32      113.83      5.12 o 
  -2   7  17       17.79       17.66      2.62 o 
  -1   7  17        3.49        3.69      2.00 o 
   0   7  17        2.43        2.65      1.94 o 
   1   7  17        0.44        0.97      1.87 o 
   2   7  17      163.52      181.81      6.91 o 
 -13   8  17        6.44        7.85      2.42 o 
 -12   8  17        1.82       -1.11      1.88 o 
 -11   8  17      162.65      174.00      9.67 o 
 -10   8  17       61.10       62.95      4.48 o 
  -9   8  17       86.99       87.52      5.13 o 
  -8   8  17        8.05        2.47      1.59 o 
  -7   8  17      153.27      158.61      4.99 o 
  -6   8  17       27.88       30.08      3.15 o 
  -5   8  17       12.08       13.73      3.63 o 
  -4   8  17      108.16      117.10      5.05 o 
  -3   8  17        9.90        8.44      2.11 o 
  -2   8  17       30.04       34.30      5.32 o 
  -1   8  17       24.60       25.01      2.97 o 
   0   8  17       15.90       17.84      2.65 o 
 -11   9  17        1.49        1.62      2.60 o 
 -10   9  17      126.18      136.00      7.81 o 
  -9   9  17       13.78       23.29      2.93 o 
  -8   9  17        1.80       -1.45      2.10 o 
  -7   9  17        2.61        1.58      1.78 o 
  -6   9  17        0.71        1.62      1.48 o 
  -5   9  17       13.02       12.99      1.92 o 
  -4   9  17       61.80       62.88      3.93 o 
  -3   9  17       10.01        5.98      2.76 o 
  -2   9  17        9.29       13.12      2.31 o 
 -17   0  18       95.26       81.42      7.78 o 
 -16   0  18      192.40      192.46     10.34 o 
 -15   0  18      390.74      377.11     14.86 o 
 -14   0  18       10.05       11.54      2.21 o 
 -13   0  18      586.95      582.31     11.49 o 
 -12   0  18      501.74      556.89     21.15 o 
 -11   0  18      153.15      149.62     10.06 o 
 -10   0  18        6.22        4.51      3.27 o 
  -9   0  18       72.43       79.92      8.17 o 
  -8   0  18        2.86        2.22      2.85 o 
  -7   0  18        0.00       -1.22      2.61 o 
  -6   0  18      114.93      112.33      8.42 o 
  -5   0  18        0.04       -0.50      2.53 o 
  -4   0  18      122.79      131.39      9.22 o 
  -3   0  18       11.86        9.48      3.73 o 
  -2   0  18       34.86       37.42      5.87 o 
  -1   0  18       60.52       71.09      5.79 o 
   0   0  18       31.56       32.72      4.27 o 
   1   0  18       51.86       64.97      7.82 o 
   2   0  18        1.63        5.97      3.53 o 
   3   0  18        4.25        1.25      3.25 o 
 -17   1  18       11.64       12.73      3.14 o 
 -16   1  18        4.21       -0.61      2.03 o 
 -15   1  18        1.59        2.72      1.81 o 
 -14   1  18       22.64       23.91      2.79 o 
 -13   1  18        0.00        2.17      1.75 o 
 -12   1  18       24.46       25.85      5.65 o 
 -11   1  18        0.04       -1.25      1.54 o 
 -10   1  18       49.97       46.69      3.55 o 
  -9   1  18       20.50       24.31      3.45 o 
  -8   1  18        0.23       -0.34      1.86 o 
  -7   1  18       51.37       52.47      4.67 o 
  -6   1  18       16.22        9.01      2.52 o 
  -5   1  18        1.29        1.55      2.81 o 
  -4   1  18       25.64       23.49      3.47 o 
  -3   1  18       58.21       54.59      4.77 o 
  -2   1  18       10.18       10.15      2.68 o 
  -1   1  18       68.32       73.81      4.78 o 
   0   1  18        6.51        5.30      2.13 o 
   1   1  18        6.11        6.20      6.01 o 
   2   1  18        0.31        0.51      2.15 o 
   3   1  18       25.93       27.72      4.10 o 
 -16   2  18        1.42        0.29      2.19 o 
 -15   2  18        7.28        8.12      2.65 o 
 -14   2  18      141.74      156.45      7.49 o 
 -13   2  18      373.35      381.63      8.86 o 
 -12   2  18      171.90      174.39      7.17 o 
 -11   2  18        0.14        0.68      2.02 o 
 -10   2  18      128.66      128.24      6.20 o 
  -9   2  18       28.94       30.24      3.54 o 
  -8   2  18       83.95       78.13      4.25 o 
  -7   2  18       66.43       69.80      4.13 o 
  -6   2  18       70.98       73.04      4.19 o 
  -5   2  18       83.24       86.16      5.55 o 
  -4   2  18        0.09       -0.35      1.92 o 
  -3   2  18       16.47       20.52      3.34 o 
  -2   2  18        4.80        4.07      1.93 o 
  -1   2  18        0.48       -1.64      1.64 o 
   0   2  18       25.08       24.38      3.71 o 
   1   2  18       43.62       32.98      5.07 o 
   2   2  18       59.60       56.91      5.33 o 
   3   2  18        2.54        5.05      2.71 o 
 -16   3  18        0.18        1.81      2.29 o 
 -15   3  18       10.28       11.52      2.88 o 
 -14   3  18       17.22       21.40      3.49 o 
 -13   3  18      148.15      161.95      5.58 o 
 -12   3  18        1.78        3.58      1.84 o 
 -11   3  18      318.34      324.43      9.89 o 
 -10   3  18       40.75       46.90      4.20 o 
  -9   3  18        6.35        4.01      2.13 o 
  -8   3  18       19.78       23.08      3.11 o 
  -7   3  18       56.73       57.29      7.20 o 
  -6   3  18        3.12        1.58      1.57 o 
  -5   3  18       23.36       14.53      3.08 o 
  -4   3  18       27.55       25.20      4.13 o 
  -3   3  18      102.27      104.03      4.14 o 
  -2   3  18       29.60       24.48      2.47 o 
  -1   3  18        0.41        1.17      1.59 o 
   0   3  18       47.74       47.17      3.69 o 
   1   3  18       35.01       31.57      3.22 o 
   2   3  18      364.87      371.93     10.90 o 
 -15   4  18       32.14       34.48      4.23 o 
 -14   4  18        0.02        1.85      2.16 o 
 -13   4  18      406.91      396.46     17.34 o 
 -12   4  18       24.32       23.61      2.73 o 
 -11   4  18      253.08      281.59      8.24 o 
 -10   4  18      162.02      153.02      6.49 o 
  -9   4  18        2.09        3.32      3.08 o 
  -8   4  18       70.90       80.13      4.92 o 
  -7   4  18       37.38       38.13      3.73 o 
  -6   4  18        1.38        0.63      1.79 o 
  -5   4  18       13.50       13.98      2.61 o 
  -4   4  18       10.80        7.73      2.00 o 
  -3   4  18        1.23       -1.27      1.52 o 
  -2   4  18       43.75       48.97      5.13 o 
  -1   4  18        0.05        0.13      1.85 o 
   0   4  18       83.35       83.06      4.96 o 
   1   4  18       56.83       50.81      4.42 o 
   2   4  18       54.20       68.78     10.66 o 
 -15   5  18      125.06      123.57      6.18 o 
 -14   5  18       72.80       70.72     10.52 o 
 -13   5  18      137.97      140.63      8.72 o 
 -12   5  18        9.50       11.43      2.71 o 
 -11   5  18        7.40        6.48      2.00 o 
 -10   5  18      455.76      490.48     12.48 o 
  -9   5  18      263.43      251.67      8.34 o 
  -8   5  18       18.93       20.91      3.03 o 
  -7   5  18        4.80        5.50      2.15 o 
  -6   5  18       36.34       32.56      3.41 o 
  -5   5  18        0.23       -1.42      1.42 o 
  -4   5  18      143.53      145.47      5.35 o 
  -3   5  18       38.76       36.08      3.68 o 
  -2   5  18       13.50       15.39      2.80 o 
  -1   5  18       86.64       95.73      5.16 o 
   0   5  18       47.47       42.19      4.11 o 
   1   5  18       39.78       47.59      4.37 o 
 -14   6  18      147.06      143.71      6.56 o 
 -13   6  18       20.35       20.11      3.15 o 
 -12   6  18       24.14       23.63      3.29 o 
 -11   6  18        1.90        2.30      2.08 o 
 -10   6  18       24.46       27.82      2.78 o 
  -9   6  18        0.90       -1.13      1.75 o 
  -8   6  18       28.87       26.83      3.21 o 
  -7   6  18        0.44       -1.67      1.67 o 
  -6   6  18      166.22      181.82      6.80 o 
  -5   6  18        0.65        0.65      1.73 o 
  -4   6  18        3.69        1.20      1.93 o 
  -3   6  18       51.36       40.77      3.76 o 
  -2   6  18        4.39        1.36      1.94 o 
  -1   6  18      111.93      107.84     12.53 o 
   0   6  18       51.94       50.24      6.19 o 
 -12   7  18       26.04       28.18      5.71 o 
 -11   7  18        0.00        0.30      1.99 o 
 -10   7  18      145.10      134.32      8.50 o 
  -9   7  18       13.48       13.44      2.19 o 
  -8   7  18        0.08        1.38      1.55 o 
  -7   7  18       28.71       32.07      5.87 o 
  -6   7  18       53.31       58.28      4.37 o 
  -5   7  18      124.91      120.91      5.49 o 
  -4   7  18        1.75        2.38      1.89 o 
  -3   7  18        1.33        3.79      2.01 o 
  -2   7  18        8.69        8.99      2.45 o 
  -1   7  18       78.93       82.31      4.93 o 
 -10   8  18        0.02        0.14      1.81 o 
  -9   8  18       65.71       78.27      8.11 o 
  -8   8  18       71.55       64.82      3.72 o 
  -7   8  18       10.01        7.92      1.92 o 
  -6   8  18       13.31       13.48      2.57 o 
  -5   8  18       35.56       40.93      3.72 o 
  -4   8  18       23.72       24.38      3.05 o 
 -15   1  19       28.59       28.58      3.00 o 
 -14   1  19        8.16        6.42      2.14 o 
 -13   1  19      114.04      114.81      4.85 o 
 -12   1  19       42.29       39.19      4.27 o 
 -11   1  19      307.86      330.30      8.58 o 
 -10   1  19        9.05        9.20      2.20 o 
  -9   1  19      143.33      177.24     12.96 o 
  -8   1  19       17.84       25.66      3.72 o 
  -7   1  19        2.45        3.95      2.23 o 
  -6   1  19        6.79        8.00      6.71 o 
  -5   1  19       18.85       18.02      3.26 o 
  -4   1  19        0.28       -1.06      1.86 o 
  -3   1  19       19.08       13.61      3.08 o 
  -2   1  19       14.31       18.63      3.43 o 
  -1   1  19        1.94        1.88      2.36 o 
   0   1  19       96.31      100.27      6.52 o 
 -15   2  19        0.05       -0.57      3.77 o 
 -14   2  19       23.74       31.39      3.89 o 
 -13   2  19        0.15        1.47      1.78 o 
 -12   2  19       29.85       37.15      4.05 o 
 -11   2  19      154.68      160.79      6.96 o 
 -10   2  19        1.30        3.04      2.17 o 
  -9   2  19       60.73       61.95      7.00 o 
  -8   2  19        7.35        6.29      2.02 o 
  -7   2  19       97.38      104.33      5.94 o 
  -6   2  19       33.14       25.70      3.66 o 
  -5   2  19       59.96       69.67      5.55 o 
  -4   2  19        0.26        3.42      2.47 o 
  -3   2  19        3.94       -2.05      2.12 o 
  -2   2  19        5.15       10.62      2.95 o 
  -1   2  19       72.25       75.47     10.37 o 
   0   2  19        0.88        2.26      4.81 o 
 -14   3  19        0.69       -1.67      1.94 o 
 -13   3  19       18.04       18.94      2.59 o 
 -12   3  19       69.04       70.66      4.25 o 
 -11   3  19       49.06       53.53      4.72 o 
 -10   3  19       21.66       22.10      3.32 o 
  -9   3  19        2.53        4.98      2.26 o 
  -8   3  19        0.96       -1.28      3.90 o 
  -7   3  19        0.02        0.23      2.09 o 
  -6   3  19        1.59        2.16      3.73 o 
  -5   3  19        1.60        0.93      1.98 o 
  -4   3  19        2.21        2.69      2.08 o 
  -3   3  19        3.12        1.43      2.11 o 
  -2   3  19      142.90      150.29      6.66 o 
  -1   3  19       62.34       66.14     12.38 o 
   0   3  19      111.08      122.42      6.21 o 
 -13   4  19       16.19       14.71      3.07 o 
 -12   4  19       65.11       68.57      4.18 o 
 -11   4  19        1.56        3.24      1.72 o 
 -10   4  19       24.12       31.99      3.67 o 
  -9   4  19       28.05       31.89      3.68 o 
  -8   4  19        0.12       -1.62      1.75 o 
  -7   4  19       68.32       64.50      4.87 o 
  -6   4  19       31.76       26.17      3.29 o 
  -5   4  19       14.90       19.17      2.99 o 
  -4   4  19       35.00       36.56      3.79 o 
  -3   4  19        3.83        0.38      2.00 o 
  -2   4  19        0.96        0.18      2.00 o 
  -1   4  19      113.50      117.93     12.99 o
[truncated: 2,802 more chars]
